# Supplementary material for: Seafloor observations indicate spatial separation of coseismic and postseismic slips in the 2011 Tohoku earthquake
Source: Nat Commun. 2016 Nov 17;7:13506. doi: 10.1038/ncomms13506 (PMC5118554; doi:10.1038/ncomms13506)
Supplement: Supplementary Data 1 — Site coordinates of the geodetic sites. The depths of the terrestrial sites are fixed at zero. [file ncomms13506-s2.xlsx]

## Sheet: Sheet1
Site Code	Longitude [deg]	Latitude [deg]	Depth [km] (Terrestrial sites are fixed at zero)
0026	140.273	40.779	0
0027	141.789	40.1334	0
0028	141.94	39.5724	0
0029	141.204	39.1106	0
0030	139.776	39.9679	0
0031	140.048	39.3987	0
0032	139.809	38.8946	0
0033	140.319	38.7586	0
0035	140.366	38.331	0
0036	141.441	38.4492	0
0037	140.954	38.3175	0
0038	140.908	37.8007	0
0040	139.792	37.6437	0
0041	140.903	37.0907	0
0042	140.612	36.5399	0
0043	139.726	36.4018	0
0044	138.906	36.697	0
0045	138.865	36.259	0
0049	139.51	38.2307	0
0050	138.989	37.8965	0
0051	138.574	37.3977	0
0152	141.368	40.9682	0
0153	141.198	40.6251	0
0154	139.928	40.5776	0
0155	140.578	40.5237	0
0156	141.511	40.5154	0
0157	141.076	40.2911	0
0158	141.713	40.4052	0
0159	141.294	40.2911	0
0160	141.462	40.0486	0
0161	141.225	39.9806	0
0162	141.951	39.8694	0
0163	141.165	39.8512	0
0164	141.804	39.8492	0
0165	140.965	39.7011	0
0166	141.172	39.5966	0
0167	141.955	39.4581	0
0169	141.534	39.338	0
0170	141.798	39.2535	0
0171	141.74	39.0238	0
0172	141.573	38.9028	0
0173	140.991	38.8153	0
0174	140.802	38.7489	0
0175	141.449	38.6827	0
0176	141.148	38.5395	0
0177	140.851	38.4117	0
0178	140.643	38.2057	0
0179	140.844	38.0297	0
0180	140.443	37.9899	0
0181	140.577	40.325	0
0182	140.264	40.2712	0
0183	140.787	40.2154	0
0184	140.049	40.2473	0
0185	140.402	40.0069	0
0186	140.132	39.9361	0
0187	140.597	39.7492	0
0188	140.234	39.6583	0
0189	140.387	39.5493	0
0190	140.56	39.327	0
0191	139.908	39.2061	0
0192	140.162	39.1642	0
0193	140.63	39.0519	0
0194	139.548	39.1856	0
0195	139.957	38.7597	0
0196	139.832	38.594	0
0197	139.742	38.1462	0
0198	140.094	37.9636	0
0199	140.078	38.1975	0
0200	140.467	37.6833	0
0201	140.755	37.5606	0
0202	140.073	37.5669	0
0204	139.529	37.4735	0
0205	140.662	37.3255	0
0206	139.364	37.3028	0
0207	139.504	37.2815	0
0209	139.871	37.2611	0
0210	140.26	37.1263	0
0211	140.562	37.0893	0
0212	140.413	36.8621	0
0213	140.293	36.6506	0
0214	140.754	36.8003	0
0215	140.078	36.3649	0
0216	140.476	36.3444	0
0217	140.039	36.8542	0
0218	139.619	36.666	0
0219	139.923	36.5989	0
0220	139.225	36.7697	0
0221	138.553	36.508	0
0222	139.33	36.4216	0
0223	139.076	35.9869	0
0224	139.796	35.896	0
0225	140.048	35.6572	0
0226	140.385	35.2432	0
0228	139.631	35.6637	0
0231	139.253	38.4654	0
0232	138.513	38.3193	0
0233	138.472	38.0633	0
0234	139.351	37.9294	0
0235	138.273	37.8159	0
0236	139.478	37.6859	0
0237	138.781	37.6675	0
0238	139.059	37.6623	0
0239	138.998	37.4677	0
0240	138.79	37.3113	0
0241	138.334	37.2311	0
0242	138.934	37.166	0
0243	138.1	37.1608	0
0244	138.609	37.0791	0
0246	138.831	36.9935	0
0247	138.199	36.8654	0
0263	138.316	35.856	0
0264	138.695	35.7469	0
0265	138.436	36.8017	0
0267	138.247	36.6652	0
0268	138.323	36.3862	0
0269	138.638	36.346	0
0271	138.216	36.2085	0
0272	138.461	36.1306	0
0537	141.132	40.8624	0
0538	140.589	40.7063	0
0539	141.376	40.6764	0
0540	140.479	40.6243	0
0541	140.803	40.6436	0
0542	140.452	40.9102	0
0543	141.066	39.9531	0
0544	140.769	39.3513	0
0546	141.576	39.1431	0
0547	141.675	39.5961	0
0548	140.848	38.5462	0
0549	141.213	38.425	0
0550	141.501	38.3012	0
0551	139.849	39.8911	0
0552	140.045	39.8258	0
0553	140.733	39.7027	0
0554	140.507	39.1991	0
0555	139.928	39.016	0
0556	140.365	38.4968	0
0557	140.271	38.1481	0
0559	140.206	37.616	0
0560	140.373	37.6207	0
0561	140.136	37.4245	0
0563	139.586	37.0972	0
0564	139.462	38.0562	0
0565	138.37	38.0237	0
0566	138.707	37.5358	0
0567	138.516	37.3485	0
0569	138.243	37.0567	0
0581	140.498	36.743	0
0582	139.988	36.3007	0
0583	139.932	36.1148	0
0584	140.202	36.0313	0
0585	140.165	36.9523	0
0586	139.806	36.9796	0
0587	139.854	36.7764	0
0588	140.158	36.6925	0
0589	139.491	36.6242	0
0590	140.179	36.5422	0
0591	138.591	36.6163	0
0592	139.067	36.2347	0
0593	138.912	36.1428	0
0607	139.026	35.5119	0
0610	138.499	36.2847	0
0612	138.214	36.0262	0
0613	138.583	35.9741	0
0627	140.086	36.1036	0
0752	139.057	36.5393	0
0753	139.269	36.0037	0
0754	139.182	35.884	0
0755	139.366	35.8008	0
0756	140.249	35.2884	0
0758	139.37	35.6164	0
0795	141.453	39.849	0
0796	140.988	39.127	0
0797	140.646	37.9844	0
0798	140.823	40.045	0
0799	140.095	38.4343	0
0800	140.842	37.0184	0
0801	139.402	37.0369	0
0802	138.945	36.7781	0
0803	140.2	38.289	0
0804	139.522	35.4193	0
0805	139.226	37.8282	0
0806	138.88	37.777	0
0807	138.78	37.4987	0
0810	138.92	37.5897	0
0844	140.811	40.8344	0
0845	140.324	37.3618	0
0898	140.011	40.7306	0
0899	141.106	40.58	0
0901	141.332	40.5088	0
0902	140.942	40.4476	0
0903	141.485	40.271	0
0904	141.046	40.1067	0
0905	141.662	39.9709	0
0906	141.97	39.7389	0
0907	141.426	39.6394	0
0908	140.836	39.5544	0
0909	141.293	39.4647	0
0910	141.312	39.2354	0
0911	141.401	39.0121	0
0912	141.149	38.9955	0
0913	140.833	38.934	0
0914	141.318	38.7432	0
0915	141.004	38.6861	0
0916	141.161	38.6606	0
0917	140.728	38.5718	0
0918	141.304	38.5098	0
0919	140.944	38.1771	0
0920	140.728	37.8246	0
0921	140.028	40.3394	0
0922	140.408	40.1833	0
0923	140.006	40.0997	0
0924	140.536	39.9214	0
0925	140.054	39.5276	0
0926	140.596	39.5081	0
0927	140.279	39.2967	0
0928	140.715	39.1462	0
0929	140.447	39.0544	0
0930	140.183	38.9381	0
0931	140.497	38.7522	0
0932	139.675	38.7012	0
0933	140.221	38.6284	0
0935	139.879	37.9206	0
0936	140.447	37.8335	0
0937	139.973	37.6693	0
0938	140.572	37.5911	0
0939	139.836	37.4613	0
0940	140.464	37.4449	0
0941	139.686	37.3262	0
0942	140.213	37.293	0
0943	140.451	37.2106	0
0944	140.716	37.1831	0
0945	140.376	37.0236	0
0946	140.69	36.9326	0
0947	140.386	36.4759	0
0948	140.035	37.1247	0
0949	139.505	36.8722	0
0950	139.753	36.5376	0
0951	139.903	36.4566	0
0952	139.061	36.8374	0
0954	138.848	36.5914	0
0955	139.017	36.3953	0
0956	139.255	36.2677	0
0957	138.703	36.2003	0
0958	138.926	35.9299	0
0959	139.968	35.1438	0
0960	139.366	35.3915	0
0961	139.111	37.5403	0
0962	138.635	37.2121	0
0963	139.247	37.1576	0
0964	138.457	37.1071	0
0965	140.297	36.779	0
0979	138.444	35.9049	0
0980	138.95	35.7539	0
0982	138.624	36.8567	0
0983	138.097	36.7066	0
0984	138.121	36.5236	0
0985	138.366	36.261	0
1145	141.283	38.9019	0
1159	141.055	39.362	0
1162	139.534	38.5112	0
1163	139.276	36.6023	0
1171	139.645	35.758	0
1174	140.295	40.5752	0
1175	140.99	40.9212	0
1176	140.808	37.3367	0
1179	140.755	38.2577	0
2110	140.087	36.1061	0
3001	139.542	36.2952	0
3002	140.174	36.2633	0
3003	139.811	36.2037	0
3004	140.544	36.1813	0
3005	139.345	36.121	0
3006	140.343	36.0969	0
3007	139.637	36.0872	0
3008	139.8	36.0109	0
3009	140.659	35.9555	0
3010	140.403	35.9704	0
3011	139.464	35.9255	0
3012	139.993	35.9403	0
3013	139.652	35.9375	0
3014	140.145	35.8736	0
3015	140.407	35.8033	0
3016	139.813	35.7802	0
3018	140.025	35.7865	0
3020	140.315	35.7175	0
3021	140.647	35.7773	0
3022	140.837	35.7264	0
3023	139.902	35.6755	0
3024	140.448	35.6424	0
3025	140.187	35.5441	0
3026	139.673	35.5634	0
3027	140.318	35.5301	0
3028	139.468	35.5214	0
3029	139.323	35.4826	0
3030	140.051	35.4478	0
3032	139.654	35.4365	0
3033	140.337	35.4211	0
3034	139.466	35.3267	0
3036	139.826	35.3117	0
3037	140.147	35.3331	0
3039	139.844	35.1437	0
3041	140.268	35.1659	0
3044	140.079	35.1119	0
3045	139.954	35.2548	0
3063	139.268	35.7238	0
3064	138.976	35.6233	0
3065	139.157	35.6103	0
3066	139.205	35.4285	0
3067	139.665	35.2671	0
ADT0	140.331	37.602	0
AKNM	140.54	38.956	0
AKT0	140.083	39.7463	0
ANS0	141.024	39.7992	0
AOB0	140.844	38.2516	0
AOBL	140.844	38.2516	0
ARAM	140.858	38.7473	0
ATM0	139.658	38.5722	0
DIT0	141.422	39.0647	0
EN30	141.598	38.3979	0
FDA0	141.855	40.0116	0
FKU0	139.912	40.6346	0
FUKU	142.083	37.1662	1.2
GJT3	143.483	38.2727	3.281
GNY0	140.715	38.8579	0
GTO0	140.908	39.2397	0
HAGN	141.124	38.8698	0
HITG	140.883	38.858	0
HMYO	140.946	39.1159	0
HOJ0	140.168	39.3433	0
HRN0	140.627	39.2582	0
HSK0	141.579	40.4304	0
ICHM	140.941	38.7446	0
ICNS	140.863	39.0121	0
IDEK	141.323	39.1662	0
IKG0	140.967	39.8137	0
ISBD	140.905	39.1157	0
ISKS	141.183	38.758	0
IW30	140.111	39.5552	0
IWDY	140.863	38.6534	0
IWT0	141.045	39.754	0
KAMN	143.363	38.8872	2.3
KAMS	143.263	38.6365	2.2
KGJ0	141.561	39.3892	0
KMI0	141.695	39.2985	0
KNK0	141.582	38.2765	0
KWTG	140.762	38.7499	0
MR30	140.422	38.4982	0
MSZW	140.713	38.4714	0
MTO0	140.984	39.8925	0
MYAT	141.156	38.3345	0
MYGI	142.917	38.0835	1.7
MYGW	142.433	38.1525	1.1
MYK0	141.977	39.5932	0
MYNO	141.005	38.752	0
NAM0	140.994	39.4681	0
NATR	141.555	38.7223	0
NGSK	140.905	38.7465	0
NKS0	140.653	39.5379	0
NKYM	140.663	38.7259	0
NNN0	140.392	39.4762	0
NRKO	140.715	38.7414	0
NTST	141.087	39.1391	0
OGA0	139.77	39.9017	0
OHSU	141.536	38.5125	0
OMN0	140.381	39.2887	0
OMTZ	140.996	38.465	0
OSIO	141.177	38.4419	0
OTSR	141.254	39.1202	0
OWKY	141.03	39.1286	0
R007	140.806	38.2658	0
R008	140.752	38.292	0
R009	140.694	38.3004	0
R010	140.633	38.303	0
R011	140.614	38.3345	0
R012	140.551	38.2725	0
R013	140.907	38.234	0
R014	140.712	38.1122	0
SKID	140.612	38.7382	0
SKMT	140.893	37.919	0
SNR0	141.814	39.1072	0
SRHN	140.628	39.1527	0
SWHM	141.062	38.7531	0
TMUR	140.905	38.1069	0
TMZW	140.551	38.7304	0
TYGW	141.427	38.8487	0
TYMA	141.303	38.6168	0
UWNM	141.267	38.7489	0
WYG0	141.12	38.7422	0
YKBC	141.043	39.8757	0
P02	142.502	38.5002	1.1
P03	142.4	38.1834	1.052
P06	142.584	38.634	1.25
P07	142.449	38.0003	1.059
P08	142.833	38.2835	1.418
P09	143.001	38.2659	1.556
