# Supplementary material for: Seafloor observations indicate spatial separation of coseismic and postseismic slips in the 2011 Tohoku earthquake
Source: Nat Commun. 2016 Nov 17;7:13506. doi: 10.1038/ncomms13506 (PMC5118554; doi:10.1038/ncomms13506)
Supplement: Supplementary Data 2 — Displacement time series at all geodetic sites. EW, NS and UD means east-west, north-south and up-down compoenents, respectively. The error values 888 and 999 mean that the corresponding displacement are extrapolated (for OBP) and missing data, respectively. [file ncomms13506-s3.xlsx]

## Sheet: all_timeseries
DOY	0026_DE	0026_EE	0026_DN	0026_EN	0026_DU	0026_EU	0027_DE	0027_EE	0027_DN	0027_EN	0027_DU	0027_EU	0028_DE	0028_EE	0028_DN	0028_EN	0028_DU	0028_EU	0029_DE	0029_EE	0029_DN	0029_EN	0029_DU	0029_EU	0030_DE	0030_EE	0030_DN	0030_EN	0030_DU	0030_EU	0031_DE	0031_EE	0031_DN	0031_EN	0031_DU	0031_EU	0032_DE	0032_EE	0032_DN	0032_EN	0032_DU	0032_EU	0033_DE	0033_EE	0033_DN	0033_EN	0033_DU	0033_EU	0035_DE
113	-45.729	0.6	46.6264	0.7	-3.98918	2.3	-120.497	0.6	74.2017	0.8	11.2615	2.7	-206.475	0.6	63.6411	0.8	14.974	2.5	-204.268	0.6	73.9758	0.8	-11.7922	2.7	-89.813	0.6	45.4623	0.7	-1.89394	2.3	-133.77	0.6	54.9515	0.8	-1.77489	2.5	-135.061	0.6	41.4723	0.7	3.82987	2.4	-173.796	0.6	53.8177	0.8	3.15368	2.5	-176.581
114	-45.929	0.6	49.1264	0.7	-12.2892	2.3	-120.397	0.6	73.1017	0.8	14.7615	2.7	-205.975	0.6	61.4411	0.8	25.874	2.5	-204.068	0.6	73.7758	0.8	-19.4922	2.7	-86.313	0.6	45.2623	0.7	-13.5939	2.3	-131.97	0.6	52.8515	0.8	-13.0749	2.4	-136.061	0.6	41.7723	0.7	-4.87013	2.4	-174.796	0.6	50.0177	0.8	0.75368	2.5	-172.381
115	-44.029	0.6	45.0264	0.7	-12.3892	2.3	-117.197	0.6	72.7017	0.8	5.46147	2.7	-200.175	0.6	62.3411	0.8	9.17403	2.5	-198.468	0.6	73.4758	0.8	-18.2922	2.7	-83.213	0.6	44.3623	0.7	-11.9939	2.3	-129.67	0.6	52.6515	0.8	-12.5749	2.5	-130.261	0.6	41.1723	0.7	-2.97013	2.3	-170.596	0.6	49.5177	0.8	4.15368	2.5	-169.981
116	-44.629	0.6	43.7264	0.7	-10.2892	2.3	-115.397	0.6	70.2017	0.8	8.86147	2.6	-198.075	0.6	59.9411	0.8	16.174	2.4	-196.068	0.6	71.3758	0.8	-16.7922	2.7	-84.313	0.6	43.4623	0.7	-7.59394	2.3	-128.07	0.6	51.7515	0.8	-0.474892	2.5	-128.361	0.6	39.4723	0.7	-2.27013	2.3	-167.196	0.6	49.4177	0.8	1.95368	2.5	-168.581
117	-45.129	0.6	44.8264	0.8	1.81082	2.4	-115.197	0.6	69.3017	0.8	19.0615	2.8	-193.175	0.6	53.6411	0.8	28.174	2.6	-191.568	0.7	69.8758	0.9	-10.3922	2.9	-84.213	0.6	42.8623	0.8	2.40606	2.4	-125.97	0.6	53.1515	0.8	1.62511	2.6	-127.061	0.6	39.1723	0.8	5.92987	2.5	-165.696	0.6	49.3177	0.8	9.25368	2.7	-163.781
118	-38.129	0.6	45.3264	0.7	-6.98918	2.3	-115.297	0.6	65.5017	0.8	15.0615	2.7	-195.775	0.6	60.0411	0.8	14.074	2.5	-189.368	0.6	68.6758	0.8	-13.3922	2.7	-80.513	0.6	42.0623	0.7	-7.99394	2.3	-125.07	0.6	48.4515	0.8	1.22511	2.5	-125.461	0.6	38.1723	0.7	0.62987	2.4	-163.296	0.6	46.9177	0.8	5.95368	2.5	-163.781
119	-39.929	0.6	41.7264	0.7	-12.5892	2.3	-110.297	0.6	68.6017	0.8	10.1615	2.7	-189.575	0.6	58.7411	0.8	17.774	2.5	-185.968	0.6	70.4758	0.8	-10.4922	2.7	-77.913	0.6	42.5623	0.7	-10.0939	2.3	-120.87	0.6	49.0515	0.7	-5.17489	2.4	-121.961	0.6	39.1723	0.7	-3.27013	2.4	-158.196	0.6	47.4177	0.8	3.45368	2.5	-157.981
120	-39.929	0.6	44.6264	0.7	1.41082	2.3	-107.197	0.6	69.4017	0.8	19.3615	2.7	-182.775	0.6	60.0411	0.7	17.974	2.4	-180.968	0.6	68.6758	0.8	-5.29221	2.7	-78.413	0.6	42.5623	0.7	5.60606	2.3	-117.57	0.6	50.3515	0.8	2.22511	2.5	-119.761	0.6	39.1723	0.7	8.32987	2.4	-156.096	0.6	47.5177	0.8	10.0537	2.5	-155.281
121	-39.529	0.6	40.0264	0.7	-5.18918	2.3	-109.797	0.6	66.9017	0.8	17.4615	2.7	-186.475	0.6	56.9411	0.8	14.174	2.5	-181.968	0.6	66.9758	0.8	5.40779	2.7	-76.413	0.6	40.4623	0.7	-5.99394	2.3	-118.07	0.6	47.7515	0.8	6.62511	2.5	-119.261	0.6	37.0723	0.7	4.62987	2.4	-154.396	0.6	46.2177	0.8	12.3537	2.5	-155.081
122	-39.329	0.6	42.6264	0.7	-11.3892	2.3	-110.497	0.6	64.7017	0.8	-0.738528	2.6	-187.675	0.6	59.1411	0.8	15.474	2.5	-178.868	0.6	67.6758	0.8	0.807792	2.7	-80.513	0.6	41.9623	0.7	-9.89394	2.4	-118.07	0.6	49.1515	0.8	-3.87489	2.5	-120.061	0.6	37.7723	0.7	-1.37013	2.4	-153.796	0.6	47.7177	0.8	12.8537	2.5	-155.681
123	-41.829	0.6	44.6264	0.8	-15.7892	2.4	-104.697	0.6	66.1017	0.8	12.0615	2.8	-178.675	0.6	54.6411	0.8	11.674	2.5	-174.868	0.6	65.4758	0.9	-13.1922	2.8	-77.413	0.6	41.5623	0.8	-5.89394	2.4	-113.47	0.6	51.3515	0.8	-2.77489	2.5	-116.361	0.6	36.5723	0.7	-2.57013	2.5	-151.396	0.6	46.1177	0.8	1.95368	2.6	-151.281
124	-39.929	0.6	40.8264	0.8	-12.7892	2.4	-103.897	0.6	63.9017	0.8	-1.13853	2.8	-176.875	0.6	53.6411	0.8	0.874026	2.6	-174.068	0.6	63.3758	0.9	-14.4922	2.8	-76.913	0.6	39.3623	0.8	-12.0939	2.4	-113.07	0.6	47.8515	0.8	-4.47489	2.6	-115.761	0.6	36.7723	0.8	-7.87013	2.5	-148.896	0.6	44.2177	0.8	6.75368	2.6	-150.381
125	-38.729	0.6	40.2264	0.8	-15.3892	2.4	-103.797	0.6	63.8017	0.8	-1.83853	2.8	-174.275	0.6	53.8411	0.8	9.77403	2.6	-171.168	0.7	63.2758	0.9	-20.4922	2.9	-74.713	0.6	41.1623	0.8	-6.99394	2.4	-111.87	0.6	47.4515	0.8	-10.7749	2.6	-113.361	0.6	37.4723	0.8	-5.37013	2.5	-145.396	0.6	43.5177	0.8	-0.64632	2.6	-146.381
126	-36.329	0.6	38.2264	0.8	0.810823	2.4	-100.597	0.6	61.7017	0.8	3.96147	2.8	-169.675	0.6	49.0411	0.8	6.37403	2.6	-166.068	0.7	59.9758	0.9	-13.2922	2.8	-73.013	0.6	38.6623	0.8	2.10606	2.5	-110.07	0.6	45.2515	0.8	4.22511	2.6	-110.561	0.6	34.4723	0.8	4.72987	2.5	-141.996	0.6	40.4177	0.8	4.25368	2.6	-142.781
127	-37.829	0.6	38.2264	0.8	7.41082	2.4	-97.6965	0.6	64.5017	0.8	15.6615	2.7	-168.075	0.6	51.1411	0.8	22.574	2.5	-165.268	0.6	60.9758	0.9	-0.192208	2.8	-71.813	0.6	36.3623	0.8	-1.29394	2.4	-108.27	0.6	45.0515	0.8	2.82511	2.5	-109.761	0.6	34.4723	0.7	7.32987	2.5	-140.296	0.6	42.1177	0.8	12.7537	2.6	-142.581
128	-34.129	0.6	35.5264	0.8	-6.28918	2.3	-99.1965	0.6	59.8017	0.8	2.86147	2.7	-167.475	0.6	50.7411	0.8	16.474	2.6	-162.468	0.6	59.6758	0.9	-10.7922	2.8	-70.513	0.6	36.2623	0.8	-10.7939	2.4	-104.67	0.6	43.3515	0.8	-1.97489	2.5	-107.161	0.6	33.4723	0.7	-2.47013	2.4	-138.696	0.6	40.8177	0.8	1.15368	2.6	-138.281
129	-35.129	0.6	35.2264	0.8	-3.28918	2.4	-94.5965	0.6	59.3017	0.8	18.3615	2.7	-159.275	0.6	49.4411	0.8	16.574	2.6	-160.068	0.7	57.8758	0.9	-5.49221	2.9	-69.413	0.6	37.6623	0.8	2.10606	2.4	-103.67	0.6	41.4515	0.8	6.52511	2.5	-105.661	0.6	32.0723	0.8	12.0299	2.5	-135.896	0.6	41.2177	0.8	6.65368	2.5	-138.281
130	-33.729	0.6	35.0264	0.8	-9.68918	2.4	-92.5965	0.6	58.4017	0.8	5.56147	2.8	-159.275	0.6	47.4411	0.8	14.274	2.6	-155.568	0.6	58.0758	0.9	-2.59221	2.8	-68.913	0.6	36.2623	0.8	-2.79394	2.4	-102.07	0.6	42.9515	0.8	-4.77489	2.5	-103.361	0.6	32.8723	0.8	2.22987	2.5	-133.596	0.6	41.2177	0.8	6.55368	2.6	-135.381
131	-34.529	0.6	40.7264	0.7	-4.08918	2.3	-92.4965	0.6	59.5017	0.8	10.7615	2.7	-154.875	0.6	50.9411	0.8	21.874	2.5	-155.068	0.6	60.0758	0.9	-8.49221	2.8	-66.413	0.6	38.2623	0.7	2.50606	2.3	-100.07	0.6	43.5515	0.8	2.12511	2.5	-101.661	0.6	34.2723	0.7	6.52987	2.4	-130.796	0.6	42.3177	0.8	2.15368	2.5	-130.681
132	-33.029	0.6	37.7264	0.8	-5.28918	2.4	-89.5965	0.6	57.0017	0.8	16.3615	2.8	-152.175	0.6	46.6411	0.8	18.674	2.6	-152.368	0.7	57.4758	0.9	-4.19221	2.9	-65.013	0.6	34.7623	0.8	13.4061	2.4	-99.1701	0.6	41.0515	0.8	2.42511	2.5	-99.8606	0.6	32.0723	0.8	8.02987	2.5	-129.396	0.6	36.6177	0.8	17.7537	2.6	-129.281
133	-33.029	0.6	35.1264	0.8	-10.9892	2.3	-90.3965	0.6	54.8017	0.8	-6.63853	2.7	-161.375	0.6	46.9411	0.8	14.174	2.6	-146.568	0.6	52.9758	0.8	14.4078	2.8	-61.713	0.6	36.2623	0.7	-5.99394	2.4	-99.6701	0.6	39.5515	0.8	3.02511	2.5	-101.561	0.6	32.7723	0.7	-13.0701	2.4	-128.896	0.6	37.1177	0.8	6.65368	2.5	-136.481
134	-32.029	0.6	35.2264	0.8	-8.28918	2.4	-90.7965	0.6	56.2017	0.8	9.26147	2.8	-153.475	0.6	47.6411	0.8	-0.425974	2.5	-146.768	0.7	55.4758	0.9	-11.4922	2.9	-64.613	0.6	33.7623	0.8	-7.19394	2.4	-96.5701	0.6	39.3515	0.8	-5.87489	2.5	-97.9606	0.6	30.9723	0.8	-0.97013	2.5	-125.296	0.6	36.6177	0.8	10.9537	2.6	-131.681
135	-34.629	0.6	34.7264	0.8	-5.48918	2.4	-91.7965	0.7	54.5017	0.8	10.2615	2.8	-150.875	0.6	45.5411	0.8	12.074	2.6	-149.268	0.7	57.6758	0.9	-13.7922	2.9	-65.313	0.6	34.8623	0.8	-1.49394	2.4	-96.9701	0.6	40.3515	0.8	-4.37489	2.6	-98.3606	0.6	31.9723	0.8	-0.67013	2.5	-126.296	0.6	37.7177	0.8	10.7537	2.6	-126.781
136	-31.729	0.6	34.7264	0.8	-0.0891775	2.4	-84.3965	0.6	57.2017	0.8	15.8615	2.8	-142.075	0.6	48.2411	0.8	-1.12597	2.6	-141.568	0.7	57.8758	0.9	-16.7922	2.9	-62.313	0.6	33.5623	0.8	-5.99394	2.4	-93.5701	0.6	39.6515	0.8	-8.47489	2.5	-95.0606	0.6	31.4723	0.8	0.52987	2.4	-120.196	0.6	37.5177	0.8	-0.0463203	2.6	-121.881
137	-34.329	0.6	34.3264	0.8	-5.48918	2.4	-86.2965	0.6	53.0017	0.8	6.26147	2.7	-143.275	0.6	45.2411	0.8	6.27403	2.6	-141.268	0.7	53.9758	0.9	-10.1922	2.8	-62.013	0.6	33.8623	0.8	-2.79394	2.4	-93.3701	0.6	41.1515	0.8	-2.57489	2.6	-93.1606	0.6	30.3723	0.8	0.22987	2.4	-120.896	0.6	37.7177	0.8	-1.14632	2.6	-121.381
138	-32.229	0.6	34.0264	0.8	-0.289177	2.4	-85.8965	0.6	54.2017	0.8	15.9615	2.8	-139.975	0.6	43.8411	0.8	17.974	2.6	-139.668	0.7	54.8758	0.9	-11.7922	2.9	-62.313	0.6	33.3623	0.8	1.30606	2.4	-92.4701	0.6	39.8515	0.8	2.92511	2.5	-92.9606	0.6	31.0723	0.8	4.82987	2.4	-119.296	0.6	36.4177	0.8	8.85368	2.6	-118.481
139	-30.729	0.6	32.0264	0.8	5.51082	2.4	-82.9965	0.6	51.6017	0.8	29.6615	2.8	-137.975	0.6	46.2411	0.8	25.274	2.5	-134.668	0.7	50.7758	0.9	-0.192208	2.9	-60.613	0.6	32.9623	0.8	1.10606	2.4	-87.6701	0.6	38.7515	0.8	-0.674892	2.5	-89.1606	0.6	29.8723	0.8	7.12987	2.5	-115.896	0.6	36.9177	0.8	9.55368	2.6	-114.281
140	-29.729	0.6	33.3264	0.8	9.41082	2.4	-83.2965	0.6	52.5017	0.8	25.2615	2.8	-135.775	0.6	41.9411	0.8	0	999	-130.368	0.7	52.6758	0.9	-8.59221	2.8	-59.613	0.6	30.6623	0.8	7.20606	2.4	-85.8701	0.6	35.9515	0.8	-3.87489	2.5	-89.3606	0.6	28.1723	0.8	11.6299	2.5	-114.396	0.6	35.7177	0.8	6.15368	2.6	-112.281
141	-27.129	0.6	34.4264	0.8	7.11082	2.4	-77.5965	0.6	52.4017	0.8	17.2615	2.8	-127.175	0.6	46.0411	0.8	11.274	2.6	-126.568	0.7	52.0758	0.9	-3.19221	2.9	-55.713	0.6	35.0623	0.8	5.90606	2.4	-84.4701	0.6	39.4515	0.8	4.62511	2.5	-85.0606	0.6	30.3723	0.8	13.7299	2.5	-109.896	0.6	38.3177	0.8	8.35368	2.6	-109.281
142	-26.229	0.6	30.8264	0.8	-9.68918	2.4	-77.8965	0.6	49.1017	0.8	4.06147	2.8	-128.575	0.6	41.4411	0.8	9.87403	2.6	-126.368	0.7	50.7758	0.9	-16.7922	2.8	-53.713	0.6	31.6623	0.8	0.406061	2.4	-81.9701	0.6	36.8515	0.8	0.0251082	2.5	-82.1606	0.6	27.5723	0.8	-0.37013	2.5	-106.696	0.6	35.5177	0.8	2.75368	2.6	-106.781
143	-29.629	0.6	31.1264	0.8	-4.98918	2.4	-78.3965	0.6	47.7017	0.8	12.6615	2.8	-128.475	0.6	39.0411	0.8	16.874	2.6	-124.768	0.7	48.2758	0.9	-14.7922	2.9	-55.513	0.6	30.9623	0.8	-1.69394	2.4	-83.1701	0.6	36.9515	0.8	0.0251082	2.5	-83.2606	0.6	28.2723	0.8	3.02987	2.4	-106.696	0.6	33.8177	0.8	6.05368	2.6	-107.881
144	-28.229	0.6	31.0264	0.8	-5.08918	2.4	-77.3965	0.6	48.0017	0.8	11.0615	2.8	-125.175	0.6	39.0411	0.8	13.874	2.6	-123.768	0.7	49.9758	0.9	-18.2922	2.9	-55.813	0.6	33.2623	0.8	-0.0939394	2.4	-80.9701	0.6	37.7515	0.8	-4.27489	2.6	-82.3606	0.6	29.0723	0.8	-3.27013	2.5	-105.296	0.6	34.1177	0.8	9.15368	2.6	-107.381
145	-27.629	0.6	33.4264	0.8	-5.18918	2.4	-75.3965	0.6	50.5017	0.8	9.06147	2.8	-123.175	0.6	40.4411	0.8	8.57403	2.6	-120.668	0.7	51.2758	0.9	-16.5922	2.9	-53.113	0.6	33.9623	0.8	-0.593939	2.4	-79.1701	0.6	39.8515	0.8	-4.67489	2.6	-78.9606	0.6	31.5723	0.8	-1.87013	2.5	-102.696	0.6	37.3177	0.8	7.05368	2.6	-104.581
146	-29.029	0.6	31.6264	0.8	-1.98918	2.4	-74.4965	0.6	47.6017	0.8	11.6615	2.8	-119.875	0.6	40.1411	0.8	13.374	2.6	-120.468	0.7	49.3758	0.9	-7.49221	2.8	-52.013	0.6	31.1623	0.8	10.0061	2.4	-80.6701	0.6	35.7515	0.8	11.0251	2.5	-79.2606	0.6	27.8723	0.8	8.22987	2.4	-102.396	0.6	34.0177	0.8	9.25368	2.6	-102.481
147	-29.629	0.6	28.2264	0.8	0.710823	2.4	-75.3965	0.6	45.9017	0.8	11.4615	2.8	-120.075	0.6	35.8411	0.8	6.67403	2.6	-118.968	0.7	44.7758	0.9	-10.9922	3	-52.413	0.6	27.9623	0.8	-0.393939	2.4	-79.9701	0.6	34.0515	0.8	-0.174892	2.5	-80.7606	0.6	26.3723	0.8	8.62987	2.5	-101.596	0.6	32.2177	0.8	3.75368	2.6	-101.981
148	-25.429	0.6	29.3264	0.8	-0.789177	2.4	-71.9965	0.7	46.1017	0.8	4.86147	2.8	-115.475	0.6	37.8411	0.8	11.174	2.6	-114.868	0.7	45.8758	0.9	-8.29221	3	-49.213	0.6	29.8623	0.8	1.00606	2.5	-75.4701	0.6	34.2515	0.8	3.32511	2.6	-74.7606	0.6	25.9723	0.8	8.22987	2.5	-97.5961	0.6	32.0177	0.8	5.05368	2.6	-98.0805
149	-28.229	0.6	29.5264	0.8	-1.88918	2.4	-72.2965	0.6	45.7017	0.8	19.7615	2.7	-114.175	0.6	37.6411	0.8	22.374	2.6	-114.468	0.7	48.3758	0.9	-6.39221	2.9	-50.113	0.6	30.9623	0.8	4.40606	2.4	-77.6701	0.6	35.2515	0.8	10.3251	2.5	-77.3606	0.6	27.3723	0.8	5.72987	2.4	-96.7961	0.6	30.6177	0.8	15.3537	2.6	-98.1805
150	-25.729	0.6	29.6264	0.8	-1.18918	2.4	-70.7965	0.6	45.2017	0.8	11.2615	2.7	-112.075	0.6	35.3411	0.8	18.674	2.6	-112.568	0.7	46.2758	0.9	-10.6922	2.9	-49.213	0.6	28.2623	0.8	6.60606	2.4	-75.7701	0.6	35.7515	0.8	9.82511	2.5	-74.5606	0.6	25.9723	0.8	0.12987	2.5	-95.0961	0.6	31.0177	0.8	2.55368	2.6	-95.6805
151	-27.829	0.6	27.4264	0.8	-5.68918	2.4	-70.7965	0.6	43.3017	0.8	13.8615	2.7	-111.375	0.6	33.9411	0.8	9.47403	2.6	-111.468	0.7	44.7758	0.9	-6.09221	2.9	-49.413	0.6	27.9623	0.8	6.20606	2.4	-74.8701	0.6	32.4515	0.8	-1.77489	2.5	-74.6606	0.6	25.6723	0.8	4.22987	2.4	-94.5961	0.6	30.5177	0.8	5.25368	2.6	-96.1805
152	-25.529	0.6	27.3264	0.8	-0.589177	2.4	-69.0965	0.6	42.3017	0.8	10.4615	2.8	-109.675	0.6	33.1411	0.8	4.17403	2.6	-108.668	0.7	42.9758	0.9	-9.49221	2.9	-48.013	0.6	28.1623	0.8	4.90606	2.4	-71.7701	0.6	29.5515	0.8	3.12511	2.5	-72.8606	0.6	24.6723	0.8	5.72987	2.5	-91.5961	0.6	29.2177	0.8	5.85368	2.6	-92.3805
153	-25.729	0.6	25.0264	0.8	2.41082	2.4	-68.5965	0.7	42.5017	0.8	12.1615	2.8	-105.675	0.6	33.9411	0.8	8.87403	2.6	-107.268	0.7	42.7758	0.9	-5.39221	3	-48.313	0.6	27.4623	0.8	-5.99394	2.4	-72.3701	0.6	30.3515	0.8	4.22511	2.5	-71.5606	0.6	24.0723	0.8	-0.0701299	2.5	-90.4961	0.6	28.7177	0.8	0.75368	2.6	-90.8805
154	-22.529	0.6	25.7264	0.8	0.610823	2.4	-65.5965	0.6	40.4017	0.8	7.46147	2.7	-104.675	0.6	32.1411	0.8	3.47403	2.6	-102.668	0.7	41.5758	0.9	-9.79221	2.9	-45.513	0.6	24.4623	0.8	-0.493939	2.3	-68.4701	0.6	29.5515	0.8	3.22511	2.5	-67.8606	0.6	22.8723	0.8	-0.67013	2.4	-88.2961	0.6	27.9177	0.8	6.75368	2.6	-88.1805
155	-23.829	0.6	22.8264	0.8	-3.68918	2.4	-59.9965	0.6	42.0017	0.8	3.86147	2.7	-98.0753	0.6	32.4411	0.8	2.77403	2.5	-101.568	0.7	41.9758	0.9	-9.69221	2.9	-46.013	0.6	22.0623	0.8	-9.79394	2.4	-66.5701	0.6	27.4515	0.8	-6.87489	2.5	-67.8606	0.6	21.1723	0.8	0.72987	2.4	-85.9961	0.6	25.8177	0.8	8.65368	2.6	-86.3805
156	-21.329	0.6	27.0264	0.8	-8.08918	2.4	-61.3965	0.7	41.4017	0.8	11.2615	2.8	-96.6753	0.6	33.1411	0.8	7.37403	2.6	-96.4675	0.7	41.5758	0.9	-14.2922	3	-42.813	0.6	27.6623	0.8	1.30606	2.4	-61.7701	0.6	30.1515	0.8	-1.77489	2.6	-63.7606	0.6	25.3723	0.8	-3.57013	2.5	-80.4961	0.6	29.7177	0.8	-1.24632	2.6	-83.3805
157	-22.729	0.6	22.9264	0.8	-9.48918	2.4	-61.7965	0.6	37.3017	0.8	8.26147	2.7	-96.7753	0.6	28.8411	0.8	-1.12597	2.6	-94.6675	0.7	37.2758	0.9	-13.1922	2.9	-43.013	0.6	25.3623	0.8	-5.99394	2.4	-63.9701	0.6	26.1515	0.8	-8.37489	2.6	-63.7606	0.6	18.9723	0.8	-0.57013	2.5	-80.7961	0.6	26.3177	0.8	-2.04632	2.6	-79.8805
158	-20.929	0.6	22.7264	0.8	2.51082	2.4	-59.6965	0.6	37.4017	0.8	9.06147	2.8	-91.9753	0.6	28.8411	0.8	-0.925974	2.6	-92.5675	0.7	36.9758	0.9	-7.29221	2.9	-40.113	0.6	23.7623	0.8	5.60606	2.4	-60.5701	0.6	28.0515	0.8	-0.274892	2.5	-60.6606	0.6	20.8723	0.8	2.32987	2.5	-78.3961	0.6	27.8177	0.8	1.95368	2.6	-77.4805
159	-22.029	0.6	22.9264	0.8	1.41082	2.4	-61.4965	0.6	36.7017	0.8	7.66147	2.7	-95.3753	0.6	26.9411	0.8	0.274026	2.6	-92.5675	0.7	36.9758	0.9	-1.99221	2.9	-42.413	0.6	21.8623	0.8	4.50606	2.4	-62.1701	0.6	26.2515	0.8	3.62511	2.6	-61.4606	0.6	19.2723	0.8	6.52987	2.5	-79.1961	0.6	23.7177	0.8	5.25368	2.6	-80.4805
160	-22.229	0.6	22.3264	0.8	-0.189177	2.4	-59.3965	0.6	39.3017	0.8	15.4615	2.8	-91.9753	0.6	28.0411	0.8	13.574	2.6	-90.8675	0.7	34.8758	0.9	-7.69221	2.9	-45.213	0.6	17.1623	0.8	-8.69394	2.4	-60.8701	0.6	24.9515	0.8	6.52511	2.5	-60.9606	0.6	18.4723	0.8	9.72987	2.5	-77.4961	0.6	23.0177	0.8	11.4537	2.6	-78.0805
161	-22.229	0.6	23.1264	0.8	-0.789177	2.4	-60.3965	0.6	35.6017	0.8	18.5615	2.7	-91.2753	0.6	25.6411	0.8	6.47403	2.6	-91.7675	0.7	40.4758	0.9	-6.69221	2.9	-47.713	0.6	17.6623	0.8	-3.59394	2.4	-61.0701	0.6	27.3515	0.8	0.0251082	2.5	-63.6606	0.6	20.5723	0.7	2.92987	2.5	-74.7961	0.6	22.4177	0.8	6.05368	2.6	-76.6805
162	-21.729	0.6	22.8264	0.8	-7.98918	2.4	-57.2965	0.6	37.6017	0.8	4.76147	2.8	-88.2753	0.6	27.9411	0.8	14.474	2.6	-87.4675	0.7	35.2758	0.9	-9.19221	2.9	-42.213	0.6	21.9623	0.8	6.00606	2.4	-58.1701	0.6	26.9515	0.8	3.02511	2.5	-58.5606	0.6	19.7723	0.8	1.42987	2.5	-74.8961	0.6	24.8177	0.8	5.55368	2.6	-75.4805
163	-20.429	0.6	21.6264	0.8	-1.68918	2.4	-57.4965	0.6	36.5017	0.8	9.56147	2.7	-85.5753	0.6	28.2411	0.8	7.97403	2.6	-86.4675	0.7	35.5758	0.9	-4.09221	2.9	-38.013	0.6	22.1623	0.8	2.70606	2.5	-57.7701	0.6	24.9515	0.8	2.62511	2.5	-57.7606	0.6	19.8723	0.8	4.02987	2.5	-74.3961	0.6	24.1177	0.8	-0.44632	2.6	-72.8805
164	-20.129	0.6	21.5264	0.8	0.810823	2.4	-56.1965	0.6	34.4017	0.8	3.46147	2.8	-84.9753	0.6	26.6411	0.8	7.87403	2.6	-84.2675	0.7	33.4758	0.9	-12.7922	2.9	-38.813	0.6	21.2623	0.8	-0.393939	2.4	-57.4701	0.6	25.1515	0.8	1.92511	2.5	-56.6606	0.6	20.9723	0.8	4.42987	2.5	-72.7961	0.6	25.0177	0.8	1.25368	2.7	-70.3805
165	-20.829	0.6	21.0264	0.8	-4.68918	2.4	-57.3965	0.6	32.5017	0.8	1.06147	2.8	-85.6753	0.6	26.5411	0.8	-1.92597	2.6	-85.4675	0.7	32.8758	0.9	4.50779	2.9	-39.013	0.6	21.5623	0.8	-3.89394	2.4	-56.5701	0.6	24.5515	0.8	-2.67489	2.5	-57.4606	0.6	18.8723	0.7	-1.77013	2.5	-72.2961	0.6	21.4177	0.8	11.2537	2.6	-73.4805
166	-18.929	0.6	21.0264	0.8	-8.08918	2.4	-54.0965	0.6	33.9017	0.8	-1.03853	2.7	-80.5753	0.6	25.4411	0.8	-0.125974	2.6	-80.4675	0.7	33.7758	0.9	-9.49221	2.9	-36.213	0.6	19.5623	0.8	2.40606	2.4	-53.1701	0.6	25.8515	0.8	-0.774892	2.5	-53.9606	0.6	19.3723	0.8	0.62987	2.4	-67.9961	0.6	23.9177	0.8	-1.94632	2.6	-68.6805
167	-20.729	0.6	19.9264	0.8	-3.18918	2.4	-55.6965	0.6	31.3017	0.8	9.86147	2.7	-80.8753	0.6	25.3411	0.8	3.37403	2.6	-81.8675	0.7	29.9758	0.9	4.70779	2.9	-37.913	0.6	19.1623	0.8	5.10606	2.4	-57.0701	0.6	23.1515	0.8	5.72511	2.6	-55.2606	0.6	16.9723	0.8	5.72987	2.5	-68.5961	0.6	20.9177	0.8	11.4537	2.6	-68.4805
168	-16.129	0.6	20.7264	0.7	5.81082	2.4	-52.0965	0.6	32.5017	0.8	21.6615	2.7	-75.9753	0.6	24.7411	0.8	9.27403	2.5	-76.9675	0.6	28.6758	0.9	-1.89221	2.8	-34.113	0.6	21.2623	0.8	0.206061	2.4	-50.7701	0.6	23.5515	0.8	1.22511	2.5	-51.2606	0.6	18.5723	0.8	13.5299	2.5	-63.8961	0.6	21.8177	0.8	9.05368	2.6	-64.9805
169	-17.129	0.6	21.4264	0.8	-2.58918	2.4	-52.8965	0.6	31.5017	0.8	9.46147	2.7	-75.6753	0.6	24.9411	0.8	8.57403	2.6	-78.2675	0.7	30.6758	0.9	1.00779	2.9	-33.813	0.6	20.9623	0.8	-1.99394	2.4	-49.9701	0.6	24.2515	0.8	3.32511	2.5	-50.8606	0.6	18.2723	0.7	10.0299	2.4	-63.5961	0.6	22.7177	0.8	1.85368	2.6	-64.0805
170	-17.329	0.6	17.7264	0.8	1.81082	2.4	-50.6965	0.6	29.3017	0.8	7.56147	2.7	-74.1753	0.6	22.6411	0.8	4.77403	2.6	-74.9675	0.7	27.3758	0.9	1.40779	2.9	-34.713	0.6	17.0623	0.8	3.40606	2.4	-50.4701	0.6	21.3515	0.8	-1.47489	2.6	-50.0606	0.6	15.6723	0.8	2.42987	2.5	-62.9961	0.6	18.3177	0.8	1.85368	2.6	-64.0805
171	-16.729	0.6	17.9264	0.8	10.1108	2.4	-52.1965	0.6	27.7017	0.8	14.5615	2.8	-73.0753	0.6	21.7411	0.8	14.774	2.5	-72.9675	0.7	28.0758	0.9	-3.49221	3	-34.313	0.6	17.7623	0.8	6.90606	2.4	-51.3701	0.6	17.6515	0.8	-5.27489	2.6	-49.5606	0.6	14.4723	0.8	6.82987	2.4	-61.6961	0.6	16.0177	0.8	9.35368	2.6	-62.2805
172	-19.329	0.6	14.4264	0.8	5.31082	2.4	-51.2965	0.6	27.0017	0.8	27.9615	2.8	-74.8753	0.6	18.7411	0.8	12.574	2.6	-71.6675	0.7	25.0758	0.9	-1.89221	2.9	-36.313	0.6	14.3623	0.8	-1.39394	2.4	-49.4701	0.6	16.3515	0.8	5.02511	2.5	-49.3606	0.6	11.5723	0.8	11.8299	2.5	-61.1961	0.6	17.9177	0.8	13.8537	2.6	-62.7805
173	-13.529	0.6	15.9264	0.8	1.51082	2.4	-51.4965	0.6	25.2017	0.8	34.9615	2.8	-69.9753	0.6	22.1411	0.8	16.874	2.5	-70.7675	0.7	25.8758	0.9	10.4078	3	-36.913	0.6	15.1623	0.8	1.90606	2.4	-46.4701	0.6	19.6515	0.8	-2.27489	2.5	-47.7606	0.6	14.6723	0.8	11.7299	2.5	-63.4961	0.6	16.3177	0.8	10.9537	2.6	-54.6805
174	-15.729	0.6	16.6264	0.8	8.71082	2.4	-36.3965	0.6	25.0017	0.8	23.3615	2.8	-68.9753	0.6	25.2411	0.8	14.374	2.6	-67.7675	0.7	26.6758	0.9	13.4078	3	-30.313	0.6	17.3623	0.8	18.6061	2.4	-45.5701	0.6	20.5515	0.8	11.6251	2.6	-46.5606	0.6	15.2723	0.8	0	999	-55.5961	0.6	19.9177	0.8	2.45368	2.7	-52.1805
175	-17.929	0.6	16.6264	0.8	9.61082	2.4	-38.6965	0.6	25.7017	0.8	9.86147	2.9	-62.8753	0.6	22.8411	0.8	11.574	2.5	-66.8675	0.7	25.0758	0.9	3.40779	2.9	-32.413	0.6	18.0623	0.8	13.6061	2.4	-46.1701	0.6	19.6515	0.8	8.42511	2.6	-47.5606	0.6	16.2723	0.8	13.0299	2.5	-57.2961	0.7	19.2177	0.8	13.9537	2.6	-54.9805
176	-18.329	0.6	15.4264	0.8	1.71082	2.4	-37.6965	0.6	20.3017	0.8	4.06147	2.8	-63.6753	0.6	21.5411	0.8	3.47403	2.6	-65.9675	0.7	23.1758	0.9	6.40779	3	-30.813	0.6	16.7623	0.8	5.40606	2.4	-45.3701	0.6	18.3515	0.8	18.2251	2.6	-45.1606	0.6	13.7723	0.8	10.5299	2.5	-58.2961	0.6	15.3177	0.8	14.3537	2.7	-56.8805
177	-15.929	0.6	16.6264	0.8	1.01082	2.4	-33.7965	0.6	23.2017	0.8	5.46147	2.7	-60.6753	0.6	24.4411	0.8	1.07403	2.5	-63.6675	0.7	25.9758	0.9	-5.49221	3.1	-29.513	0.6	16.4623	0.8	2.90606	2.4	-43.6701	0.6	19.4515	0.8	8.32511	2.5	-43.5606	0.6	14.9723	0.8	3.32987	2.5	-54.1961	0.6	18.2177	0.8	12.1537	2.6	-54.0805
178	-14.229	0.6	13.0264	0.8	9.91082	2.5	-31.1965	0.6	22.6017	0.8	12.0615	2.8	-56.6753	0.6	20.3411	0.8	4.37403	2.6	-57.2675	0.7	21.4758	0.9	-1.39221	3.1	-29.413	0.6	13.6623	0.8	0.406061	2.5	-40.2701	0.6	14.8515	0.8	16.0251	2.6	-40.2606	0.6	10.9723	0.8	13.8299	2.5	-50.2961	0.6	16.6177	0.8	4.65368	2.7	-52.6805
179	-13.829	0.6	13.3264	0.8	4.61082	2.5	-28.2965	0.7	20.1017	0.8	11.4615	2.9	-52.7753	0.6	22.3411	0.8	0.674026	2.7	-59.7675	0.7	20.3758	0.9	11.8078	3.1	-29.913	0.6	10.1623	0.8	-6.09394	2.5	-38.1701	0.6	16.8515	0.8	-0.674892	2.7	-40.9606	0.6	13.1723	0.8	7.82987	2.6	-51.0961	0.6	15.5177	0.8	11.0537	2.7	-49.1805
180	-13.029	0.6	11.8264	0.8	0	999	-24.9965	0.7	15.2017	0.8	17.6615	2.8	-56.3753	0.6	16.7411	0.8	28.774	2.6	-56.7675	0.7	24.3758	0.9	12.2078	2.9	-30.513	0.6	11.5623	0.8	-9.49394	2.4	-37.5701	0.7	11.3515	0.8	8.22511	2.8	-39.0606	0.6	11.4723	0.8	10.5299	2.5	-45.4961	0.6	13.6177	0.8	12.2537	2.7	-48.7805
181	-13.729	0.6	13.5264	0.8	0.710823	2.4	-29.0965	0.6	17.2017	0.8	5.96147	2.9	-53.9753	0.6	19.9411	0.8	6.07403	2.6	-56.0675	0.7	22.3758	0.9	4.30779	3	-24.013	0.6	12.5623	0.8	17.1061	2.5	-35.5701	0.7	11.4515	0.8	5.52511	2.8	-37.6606	0.6	6.77229	0.8	14.0299	2.5	-49.7961	0.6	13.6177	0.8	3.45368	2.6	-46.5805
182	-14.529	0.6	10.0264	0.8	0.610823	2.4	-27.6965	0.6	15.9017	0.8	7.26147	2.8	-50.5753	0.6	16.5411	0.8	3.07403	2.5	-53.6675	0.7	21.2758	0.9	-4.09221	3	-24.813	0.6	11.0623	0.8	5.10606	2.4	-39.1701	0.7	14.9515	0.8	-1.97489	2.8	-38.0606	0.6	8.67229	0.8	7.42987	2.5	-44.7961	0.6	12.3177	0.8	11.8537	2.6	-46.1805
183	-12.029	0.6	12.1264	0.8	-0.989177	2.4	-24.6965	0.6	15.2017	0.8	12.2615	2.7	-46.3753	0.6	16.1411	0.8	2.87403	2.6	-48.9675	0.7	18.0758	0.9	3.40779	3	-22.113	0.6	11.4623	0.8	7.90606	2.4	-35.4701	0.7	13.2515	0.9	15.8251	2.8	-35.3606	0.6	9.87229	0.7	0.32987	2.5	-39.6961	0.6	10.8177	0.8	16.9537	2.6	-43.7805
184	-9.229	0.6	9.22641	0.8	-3.98918	2.4	-23.0965	0.6	15.1017	0.8	6.36147	2.8	-43.0753	0.6	15.1411	0.8	5.17403	2.6	-47.8675	0.7	16.0758	0.9	-0.792208	2.9	-19.213	0.6	10.2623	0.7	5.30606	2.4	-29.4701	0.7	11.6515	0.8	2.12511	2.8	-30.3606	0.6	8.37229	0.8	7.42987	2.5	-38.0961	0.6	11.1177	0.8	6.05368	2.7	-40.1805
185	-8.929	0.6	8.62641	0.8	-2.78918	2.5	-22.7965	0.7	12.6017	0.8	16.6615	2.9	-49.6753	0.6	16.0411	0.8	11.474	2.6	-51.2675	0.7	17.8758	0.9	-5.89221	3	-26.313	0.6	8.46234	0.8	-12.2939	2.5	-34.4701	0.7	13.2515	0.9	4.92511	2.9	-33.4606	0.6	9.97229	0.8	9.72987	2.5	-42.6961	0.7	11.6177	0.8	14.8537	2.7	-41.6805
186	-9.429	0.6	10.0264	0.8	7.61082	2.5	-22.4965	0.6	16.3017	0.8	11.8615	2.8	-41.7753	0.6	13.7411	0.8	-1.42597	2.6	-45.6675	0.7	16.6758	0.9	-18.2922	3	-23.113	0.6	11.4623	0.8	-11.3939	2.5	-29.6701	0.7	11.3515	0.9	-3.67489	2.8	-30.4606	0.6	9.57229	0.8	-2.77013	2.5	-37.2961	0.7	10.0177	0.8	1.95368	2.8	-40.4805
187	-10.729	0.6	10.2264	0.8	6.31082	2.6	-23.3965	0.6	14.6017	0.8	2.16147	2.8	-40.0753	0.6	14.1411	0.8	6.57403	2.6	-46.1675	0.7	17.5758	0.9	3.70779	3	-20.013	0.6	10.1623	0.8	7.00606	2.4	-32.0701	0.7	12.1515	0.8	1.42511	2.8	-31.4606	0.6	8.57229	0.8	10.9299	2.4	-37.7961	0.6	11.4177	0.8	17.1537	2.6	-39.1805
188	-12.329	0.6	6.82641	0.8	10.2108	2.6	-24.0965	0.6	10.8017	0.8	14.7615	2.8	-42.3753	0.6	11.8411	0.8	17.174	2.6	-47.3675	0.7	14.5758	0.9	1.20779	3	-23.013	0.6	6.76234	0.8	9.90606	2.5	-35.0701	0.7	9.15152	0.9	11.1251	2.9	-32.5606	0.6	7.37229	0.8	10.4299	2.5	-40.5961	0.6	8.91775	0.8	15.8537	2.7	-40.2805
189	0.970996	0.6	11.1264	0.8	2.21082	2.4	-18.1965	0.6	10.8017	0.8	30.3615	2.8	-36.7753	0.6	12.4411	0.8	11.474	2.6	-41.0675	0.7	17.3758	0.9	3.80779	2.9	-17.613	0.6	3.76234	0.8	10.7061	2.4	-24.7701	0.7	10.0515	0.8	10.4251	2.8	-28.9606	0.6	6.47229	0.8	16.2299	2.5	-35.6961	0.6	12.7177	0.8	8.25368	2.6	-34.6805
190	-13.629	0.6	4.72641	0.8	14.2108	2.4	-23.0965	0.6	12.9017	0.8	4.76147	2.8	-37.7753	0.6	9.84113	0.8	14.574	2.5	-43.1675	0.7	13.9758	0.9	2.70779	2.9	-25.913	0.6	5.96234	0.7	3.30606	2.4	-29.9701	0.7	7.85152	0.8	7.42511	2.8	-30.9606	0.6	6.57229	0.8	9.42987	2.5	-36.5961	0.6	8.71775	0.8	10.8537	2.6	-36.7805
191	-8.029	0.6	7.22641	0.8	3.31082	2.4	-17.6965	0.6	9.30173	0.8	-0.438528	2.8	-35.6753	0.6	10.3411	0.8	-6.22597	2.6	-38.5675	0.7	13.0758	0.9	-8.59221	2.9	-15.613	0.6	7.86234	0.8	4.00606	2.4	-24.4701	0.7	9.55152	0.8	5.42511	2.8	-26.2606	0.6	7.57229	0.8	5.62987	2.5	-31.9961	0.6	7.01775	0.8	2.45368	2.6	-32.0805
192	-10.629	0.6	8.62641	0.8	5.91082	2.4	-19.0965	0.6	12.8017	0.8	2.56147	2.7	-34.3753	0.6	11.1411	0.8	15.674	2.6	-40.4675	0.7	14.6758	0.9	7.70779	2.9	-21.013	0.6	9.06234	0.8	7.40606	2.4	-27.1701	0.7	8.05152	0.8	7.52511	2.8	-26.3606	0.6	7.37229	0.7	3.52987	2.4	-34.7961	0.6	13.6177	0.8	7.85368	2.6	-34.8805
193	-11.129	0.6	6.22641	0.8	-0.689177	2.4	-19.5965	0.6	14.1017	0.8	9.66147	2.8	-33.8753	0.6	11.6411	0.8	0.674026	2.6	-39.9675	0.7	11.4758	0.9	-0.392208	3	-16.813	0.6	7.96234	0.8	10.3061	2.5	-25.0701	0.7	10.5515	0.9	0.925108	2.9	-26.6606	0.6	8.47229	0.8	7.22987	2.5	-32.4961	0.6	12.4177	0.8	-3.84632	2.7	-33.2805
194	-9.529	0.6	8.02641	0.8	-1.18918	2.4	-18.0965	0.6	11.4017	0.8	7.36147	2.9	-30.3753	0.6	12.6411	0.8	21.274	2.6	-37.8675	0.7	13.7758	0.9	-2.29221	3	-17.613	0.6	9.36234	0.8	9.70606	2.4	-25.6701	0.7	11.1515	0.9	1.12511	2.9	-25.3606	0.6	7.87229	0.8	5.32987	2.5	-30.6961	0.6	8.51775	0.8	-2.24632	2.7	-30.5805
195	-10.129	0.6	7.12641	0.8	6.91082	2.4	-16.3965	0.6	8.90173	0.8	13.6615	2.7	-32.3753	0.6	9.04113	0.8	10.574	2.6	-35.2675	0.7	15.3758	0.9	-4.99221	2.9	-21.613	0.6	6.26234	0.8	4.90606	2.4	-23.6701	0.7	11.2515	0.8	8.02511	2.8	-25.0606	0.6	5.57229	0.8	5.22987	2.5	-30.9961	0.6	10.6177	0.8	2.05368	2.7	-32.8805
196	-8.129	0.6	6.62641	0.8	6.31082	2.4	-14.7965	0.6	11.2017	0.8	9.76147	2.8	-28.5753	0.6	13.0411	0.8	9.17403	2.5	-34.3675	0.7	13.9758	0.9	-0.592208	2.9	-15.313	0.6	8.26234	0.8	8.70606	2.4	-22.9701	0.7	11.3515	0.8	0.525108	2.8	-22.2606	0.6	8.37229	0.7	12.9299	2.5	-26.9961	0.6	10.0177	0.8	0.15368	2.6	-30.7805
197	-8.229	0.6	6.52641	0.8	2.41082	2.4	-14.3965	0.6	7.60173	0.8	12.7615	2.8	-26.6753	0.6	12.4411	0.8	-0.025974	2.6	-31.0675	0.7	14.3758	0.9	-8.69221	2.9	-14.213	0.6	7.66234	0.8	-0.693939	2.5	-18.9701	0.7	10.2515	0.9	10.4251	2.8	-20.7606	0.6	7.17229	0.8	0.42987	2.5	-26.5961	0.6	9.91775	0.8	-1.54632	2.7	-27.7805
198	-6.929	0.6	3.52641	0.8	-4.98918	2.4	-14.7965	0.6	7.90173	0.8	-1.43853	2.8	-23.6753	0.6	6.14113	0.8	-7.02597	2.6	-32.3675	0.7	9.27576	0.9	-5.89221	2.9	-16.713	0.6	5.76234	0.8	-6.59394	2.5	-21.4701	0.7	5.55152	0.9	-2.57489	2.8	-20.9606	0.6	4.27229	0.8	1.02987	2.5	-26.9961	0.6	7.31775	0.8	2.35368	2.7	-27.1805
199	-9.829	0.6	0.526407	0.8	-6.58918	2.4	-14.7965	0.6	3.80173	0.8	0.661472	2.8	-26.7753	0.6	6.94113	0.8	-16.926	2.6	-30.4675	0.7	3.97576	0.9	5.40779	3	-15.313	0.6	6.76234	0.8	7.00606	2.4	-20.6701	0.7	5.35152	0.8	-0.374892	2.8	-21.1606	0.6	3.07229	0.7	5.42987	2.5	-26.8961	0.6	4.91775	0.8	6.15368	2.7	-26.8805
200	-6.829	0.6	3.92641	0.8	0.0108225	2.4	-9.99654	0.6	7.00173	0.8	13.6615	2.8	-21.2753	0.6	10.7411	0.8	2.87403	2.6	-25.8675	0.7	5.87576	0.9	1.80779	2.9	-13.113	0.6	5.46234	0.8	3.30606	2.4	-17.8701	0.7	2.65152	0.9	7.12511	2.9	-18.0606	0.6	3.37229	0.8	10.9299	2.5	-19.3961	0.6	4.81775	0.8	6.35368	2.7	-21.6805
201	-6.029	0.6	3.22641	0.8	-2.58918	2.5	-10.1965	0.7	2.90173	0.8	-1.53853	2.9	-18.6753	0.6	5.74113	0.8	-4.62597	2.6	-26.0675	0.7	6.47576	0.9	-0.792208	3	-12.613	0.6	4.36234	0.8	9.70606	2.4	-17.3701	0.7	1.75152	0.9	6.42511	2.9	-17.2606	0.6	2.17229	0.8	-3.37013	2.5	-20.9961	0.6	2.61775	0.8	8.95368	2.7	-21.2805
202	-5.729	0.6	1.72641	0.8	3.11082	2.4	-9.69654	0.6	3.90173	0.8	-1.73853	2.7	-19.1753	0.6	4.44113	0.8	2.17403	2.5	-23.4675	0.7	6.67576	0.9	-0.892208	2.9	-11.113	0.6	2.86234	0.8	2.30606	2.4	-16.5701	0.7	2.55152	0.8	-2.07489	2.8	-18.6606	0.6	1.17229	0.7	-3.97013	2.5	-18.6961	0.6	1.11775	0.8	4.45368	2.6	-19.8805
203	-5.529	0.6	5.02641	0.8	5.11082	2.4	-8.69654	0.6	6.50173	0.8	3.86147	2.8	-18.6753	0.6	6.24113	0.8	2.87403	2.6	-24.0675	0.7	6.87576	0.9	2.30779	3	-10.713	0.6	4.66234	0.8	7.80606	2.5	-15.3701	0.7	3.65152	0.8	4.22511	2.8	-15.4606	0.6	3.67229	0.7	8.22987	2.4	-19.8961	0.6	5.31775	0.8	4.85368	2.6	-19.6805
204	-6.029	0.6	2.72641	0.8	7.11082	2.5	-8.69654	0.7	3.30173	0.8	1.06147	2.9	-18.4753	0.7	1.34113	0.8	0.374026	2.8	-20.1675	0.7	5.87576	0.9	-0.492208	3.2	-12.613	0.6	3.76234	0.8	3.40606	2.5	-14.5701	0.7	2.15152	0.9	1.92511	3	-14.4606	0.6	0.772294	0.8	7.62987	2.6	-18.4961	0.7	2.71775	0.8	10.1537	2.8	-18.7805
205	-4.929	0.6	5.52641	0.8	5.21082	2.5	-8.29654	0.7	5.10173	0.8	6.86147	3	-14.4753	0.7	5.74113	0.8	1.67403	2.8	-16.9675	0.7	5.57576	0.9	9.60779	3.1	-8.91299	0.6	4.76234	0.8	4.80606	2.5	-12.2701	0.7	4.25152	0.9	5.02511	3	-11.7606	0.6	0.972294	0.8	7.42987	2.6	-15.9961	0.7	2.71775	0.8	6.15368	2.8	-16.7805
206	-5.429	0.6	3.62641	0.8	-2.08918	2.4	-6.49654	0.6	2.70173	0.8	1.86147	2.8	-15.0753	0.6	4.14113	0.8	-0.425974	2.6	-15.9675	0.7	5.07576	0.9	2.50779	2.9	-8.61299	0.6	3.46234	0.7	11.5061	2.4	-11.0701	0.7	4.85152	0.8	3.22511	2.8	-12.1606	0.6	1.67229	0.8	7.92987	2.5	-15.7961	0.6	5.31775	0.8	5.25368	2.7	-11.7805
207	-4.029	0.6	1.72641	0.8	6.01082	2.4	-8.49654	0.6	4.90173	0.8	10.2615	2.8	-10.7753	0.6	4.64113	0.8	-6.22597	2.6	-15.1675	0.7	3.27576	0.9	8.60779	3	-7.51299	0.6	3.86234	0.8	7.00606	2.4	-9.87013	0.7	4.15152	0.8	6.92511	2.8	-10.7606	0.6	1.47229	0.7	2.72987	2.5	-14.6961	0.6	6.01775	0.8	-1.64632	2.6	-15.0805
208	-1.529	0.6	-0.573593	0.8	10.5108	2.4	-5.99654	0.7	0.301732	0.8	11.5615	2.8	-10.9753	0.6	2.94113	0.8	-5.42597	2.6	-12.3675	0.7	1.67576	0.9	3.70779	3	-7.41299	0.6	-1.33766	0.8	6.90606	2.4	-8.97013	0.7	2.05152	0.8	3.52511	2.8	-9.76061	0.6	2.87229	0.8	6.02987	2.5	-11.3961	0.6	1.11775	0.8	6.05368	2.7	-11.0805
209	-3.629	0.6	4.42641	0.8	6.91082	2.4	-5.89654	0.7	5.70173	0.8	21.5615	2.9	-11.0753	0.7	3.64113	0.8	19.074	2.6	-14.2675	0.7	7.27576	0.9	-8.69221	3.1	-8.11299	0.6	8.96234	0.8	1.50606	2.4	-9.77013	0.7	4.35152	0.9	-2.27489	2.9	-11.8606	0.6	0.772294	0.8	-1.87013	2.4	-10.0961	0.6	2.91775	0.8	10.9537	2.6	-15.5805
210	-5.229	0.6	2.02641	0.8	2.91082	2.4	-5.49654	0.6	1.20173	0.8	-1.53853	2.8	-9.87532	0.6	2.24113	0.8	1.47403	2.6	-10.1675	0.7	3.67576	0.9	-2.99221	2.9	-6.41299	0.6	3.76234	0.8	-2.19394	2.4	-8.47013	0.7	4.65152	0.9	2.22511	2.8	-8.06061	0.6	2.87229	0.8	-9.27013	2.4	-11.5961	0.7	4.01775	0.8	-8.04632	2.7	-8.58052
211	-4.629	0.6	2.32641	0.8	-10.0892	2.4	-5.29654	0.7	-0.498268	0.8	-0.738528	2.9	-9.87532	0.6	1.24113	0.8	-9.52597	2.6	-10.4675	0.7	3.17576	0.9	-13.2922	3	-5.71299	0.6	-0.137662	0.8	5.00606	2.4	-8.87013	0.7	0.151515	0.8	8.02511	2.8	-8.76061	0.6	-2.02771	0.7	2.72987	2.5	-10.7961	0.6	-0.682251	0.8	4.05368	2.7	-8.58052
212	-2.929	0.6	3.32641	0.8	-5.08918	2.4	-2.69654	0.6	0.901732	0.8	-2.33853	2.8	-6.37532	0.6	1.34113	0.8	-6.82597	2.6	-8.16753	0.7	2.37576	0.9	-6.69221	2.9	-3.91299	0.6	5.16234	0.8	-2.89394	2.4	-5.57013	0.7	2.55152	0.8	0.625108	2.8	-5.56061	0.6	1.87229	0.8	-1.47013	2.5	-7.0961	0.6	2.51775	0.8	-4.04632	2.6	-7.88052
213	-1.629	0.6	0.926407	0.8	-9.38918	2.4	-1.29654	0.6	-1.79827	0.8	-0.0385281	2.8	-4.57532	0.6	-0.558874	0.8	-4.52597	2.6	-5.96753	0.7	-0.224242	0.9	-4.89221	2.9	-2.51299	0.6	2.46234	0.7	-0.493939	2.4	-3.87013	0.7	0.851515	0.8	1.82511	2.8	-3.76061	0.6	-0.127706	0.7	3.72987	2.4	-4.3961	0.6	0.217749	0.8	5.25368	2.6	-4.78052
214	-0.729004	0.6	1.22641	0.8	-1.48918	2.4	0.0034632	0.6	-1.59827	0.8	2.96147	2.8	-0.775325	0.6	-2.25887	0.8	-5.72597	2.6	-5.46753	0.7	-2.22424	0.9	11.4078	2.9	-2.01299	0.6	0.562338	0.8	-1.99394	2.4	-1.77013	0.7	1.45152	0.8	-2.87489	2.8	-1.56061	0.6	-0.627706	0.8	-1.77013	2.5	-2.0961	0.6	0.917749	0.8	-1.14632	2.6	-2.68052
215	-2.829	0.6	1.22641	0.8	-3.08918	2.4	-2.59654	0.7	-1.59827	0.8	-4.03853	2.9	-3.27532	0.6	-2.05887	0.8	-5.82597	2.6	-5.96753	0.7	2.07576	0.9	-0.992208	2.9	-5.01299	0.6	1.36234	0.8	9.40606	2.4	-5.07013	0.7	0.851515	0.9	2.72511	3	-5.96061	0.6	1.07229	0.8	4.52987	2.5	-4.8961	0.7	0.917749	0.8	2.55368	2.7	-5.38052
216	-3.529	0.6	-3.37359	0.8	8.11082	2.4	-1.79654	0.7	-3.69827	0.8	5.26147	2.9	-3.77532	0.6	-5.25887	0.8	-14.026	2.6	-4.56753	0.7	-2.72424	0.9	3.70779	3	-4.81299	0.6	-3.53766	0.8	8.00606	2.4	-5.57013	0.7	-1.94848	0.8	11.1251	2.8	-4.86061	0.6	-3.52771	0.8	4.82987	2.5	-5.0961	0.6	-2.48225	0.8	1.05368	2.7	-4.88052
217	-3.129	0.6	1.52641	0.8	2.71082	2.4	-0.596537	0.6	-1.79827	0.8	0.561472	2.8	-1.87532	0.6	-0.158874	0.8	-2.62597	2.6	-2.46753	0.7	0.475758	0.9	-9.19221	2.9	-3.31299	0.6	1.26234	0.8	9.30606	2.4	-4.07013	0.7	2.45152	0.8	0.125108	2.8	-3.06061	0.6	0.372294	0.8	6.52987	2.5	-1.5961	0.7	2.31775	0.8	4.55368	2.7	-3.18052
218	-1.029	0.6	2.62641	0.8	0.610823	2.4	0.403463	0.6	-1.39827	0.8	-3.63853	2.8	0.424675	0.6	1.34113	0.8	-15.826	2.6	0.432468	0.7	1.17576	0.8	-15.5922	2.9	-2.01299	0.6	1.96234	0.8	-3.49394	2.4	-1.07013	0.7	3.35152	0.8	-1.57489	2.8	-2.26061	0.6	1.77229	0.7	-1.37013	2.5	-0.896104	0.6	1.91775	0.8	-1.44632	2.7	-1.18052
219	-1.929	0.6	-0.0735931	0.8	3.11082	2.4	1.70346	0.7	-2.39827	0.8	3.26147	2.9	1.42468	0.6	-0.758874	0.8	-6.72597	2.6	1.53247	0.7	-0.324242	0.9	-9.69221	3	-1.71299	0.6	-0.137662	0.8	5.50606	2.4	-0.87013	0.7	0.751515	0.8	2.52511	2.8	-0.360606	0.6	-1.62771	0.7	6.72987	2.5	-0.896104	0.6	-0.982251	0.8	6.55368	2.7	-0.580519
220	-1.229	0.6	-0.573593	0.8	8.81082	2.4	2.60346	0.6	-3.49827	0.8	2.16147	2.8	5.82468	0.6	-3.05887	0.8	-11.826	2.6	3.93247	0.7	-0.724242	0.9	-14.9922	2.9	0.187013	0.6	-0.937662	0.8	7.00606	2.4	1.82987	0.7	0.0515152	0.8	12.4251	2.9	1.63939	0.6	-0.927706	0.7	3.22987	2.4	0.903896	0.6	0.417749	0.8	-0.74632	2.7	3.11948
221	-1.029	0.6	0.126407	0.8	1.11082	2.6	3.20346	0.7	-1.69827	0.8	5.86147	3	6.02468	0.7	-1.35887	0.8	6.47403	2.8	4.83247	0.7	-0.124242	0.9	3.70779	3.1	-1.31299	0.6	0.762338	0.8	5.60606	2.6	1.42987	0.8	3.15152	0.9	5.42511	3.1	2.83939	0.6	0.472294	0.8	9.62987	2.6	2.8039	0.7	1.71775	0.8	3.35368	2.8	3.01948
222	-2.529	0.6	-1.37359	0.8	18.0108	2.6	-5.99654	2.6	-0.798268	2.6	-17.8385	10.6	10.3247	0.7	-6.75887	0.8	19.874	2.8	7.13247	0.7	-1.12424	0.9	-4.09221	3	0.887013	0.6	-4.13766	0.8	11.2061	2.6	0.92987	0.7	0.251515	0.9	16.1251	3	1.93939	0.7	0.472294	0.8	-10.4701	2.7	6.6039	0.7	-1.18225	0.8	11.7537	2.9	4.41948
223	1.871	0.6	-0.973593	0.8	2.31082	2.6	7.20346	0.7	-7.69827	0.9	-5.23853	3	10.0247	0.7	-5.65887	0.8	8.47403	2.8	7.93247	0.7	-2.82424	0.9	-0.0922078	3.1	2.68701	0.6	-6.03766	0.8	2.10606	2.6	4.72987	0.7	-5.14848	0.8	5.62511	2.9	6.03939	0.6	-7.52771	0.8	-8.27013	2.6	7.8039	0.7	-8.28225	0.9	6.85368	2.9	7.21948
224	0.970996	0.6	-1.77359	0.8	-5.38918	2.6	7.50346	0.7	-3.69827	0.9	-6.93853	3	9.32468	0.7	-3.15887	0.8	-0.325974	2.7	9.33247	0.7	-4.62424	0.9	3.60779	3.1	0.687013	0.6	-4.93766	0.8	-14.1939	2.6	7.82987	0.7	-5.64848	0.9	-6.87489	3	2.73939	0.6	-1.62771	0.8	-1.27013	2.7	5.1039	0.7	-0.982251	0.8	-9.34632	2.8	6.61948
225	5.971	0.6	-4.87359	0.8	8.71082	2.5	11.3035	0.7	-9.89827	0.8	-5.53853	2.9	14.9247	0.6	-9.05887	0.8	-6.62597	2.7	14.4325	0.7	-6.22424	0.9	4.30779	3	0.387013	0.6	-9.03766	0.8	-12.7939	2.5	9.82987	0.7	-6.04848	0.9	9.42511	2.9	10.1394	0.6	-6.62771	0.8	-0.17013	2.6	11.6039	0.7	-3.38225	0.8	5.25368	2.7	12.1195
226	5.271	0.6	-3.77359	0.8	10.3108	2.4	9.30346	0.7	-8.69827	0.8	-9.93853	2.9	17.0247	0.6	-3.05887	0.8	-3.02597	2.7	11.5325	0.7	-4.42424	0.9	2.70779	2.9	-0.112987	0.6	-4.93766	0.8	-10.7939	2.5	9.12987	0.7	-3.04848	0.9	1.82511	2.9	9.53939	0.6	-4.42771	0.8	4.42987	2.5	10.7039	0.6	-1.88225	0.8	-0.84632	2.7	10.9195
227	4.071	0.6	-1.87359	0.8	7.21082	2.5	11.0035	0.6	-7.79827	0.8	1.46147	2.8	16.7247	0.7	-4.75887	0.8	1.27403	2.7	14.7325	0.7	-7.12424	0.9	4.00779	3	4.28701	0.6	-4.03766	0.8	-10.2939	2.4	13.3299	0.7	-4.74848	0.8	2.62511	2.9	9.43939	0.6	-3.12771	0.8	10.2299	2.5	12.4039	0.7	-3.58225	0.8	-2.84632	2.7	13.2195
228	3.671	0.6	-6.47359	0.8	13.2108	2.5	10.6035	0.7	-9.09827	0.8	-1.03853	2.9	14.8247	0.7	-6.65887	0.8	-1.82597	2.7	16.6325	0.7	-7.42424	0.9	4.10779	3	0.887013	0.6	-5.13766	0.8	-2.79394	2.5	11.7299	0.7	-5.74848	0.9	-5.27489	2.9	8.73939	0.6	-2.92771	0.8	5.62987	2.6	12.4039	0.6	-4.68225	0.8	-6.44632	2.7	10.5195
229	5.471	0.6	-2.37359	0.8	6.41082	2.4	11.7035	0.7	-5.19827	0.9	-5.53853	2.9	17.8247	0.6	-6.35887	0.8	9.17403	2.6	19.1325	0.7	-3.62424	0.9	14.0078	2.9	7.28701	0.6	-2.23766	0.8	0.706061	2.5	12.3299	0.7	-1.84848	0.9	14.7251	2.8	8.13939	0.6	2.67229	0.8	6.82987	2.6	13.6039	0.7	3.41775	0.8	16.7537	2.7	13.0195
230	2.471	0.6	-2.77359	0.8	-0.489177	2.5	11.1035	0.7	-7.89827	0.8	3.86147	2.9	19.1247	0.6	-3.35887	0.8	-1.02597	2.7	15.7325	0.7	-4.32424	0.9	2.60779	3	6.08701	0.6	-1.53766	0.8	5.80606	2.5	11.5299	0.7	-5.04848	0.9	-3.97489	2.9	5.73939	0.6	1.67229	0.8	20.8299	2.5	13.7039	0.7	-6.28225	0.8	20.2537	2.7	13.3195
231	2.971	0.6	-1.07359	0.8	-2.88918	2.4	12.2035	0.7	-9.59827	0.8	-5.93853	2.9	19.5247	0.6	-4.15887	0.8	-3.32597	2.7	17.0325	0.7	-6.22424	0.9	2.00779	3	6.28701	0.6	-1.73766	0.8	-0.993939	2.4	10.9299	0.7	-3.64848	0.9	-11.2749	2.9	10.0394	0.6	-1.22771	0.8	5.72987	2.5	13.3039	0.6	-2.08225	0.8	-0.74632	2.7	15.1195
232	4.171	0.6	-2.07359	0.8	2.71082	2.4	12.1035	0.7	-7.19827	0.8	1.96147	2.9	20.4247	0.6	-4.95887	0.8	1.57403	2.6	19.0325	0.7	-4.12424	0.9	-8.49221	3	8.08701	0.6	-0.637662	0.8	1.30606	2.4	11.4299	0.7	-0.548485	0.9	7.82511	2.9	11.5394	0.6	-2.42771	0.8	2.72987	2.5	18.1039	0.6	-4.28225	0.8	0.85368	2.7	15.8195
233	2.871	0.6	-2.27359	0.8	4.91082	2.5	11.7035	0.7	-9.19827	0.8	6.26147	2.9	19.7247	0.6	-7.85887	0.8	-0.725974	2.7	19.4325	0.7	-5.62424	0.9	1.60779	3	7.18701	0.6	-4.03766	0.8	2.20606	2.4	9.32987	0.7	-4.44848	0.9	0.625108	3	12.5394	0.6	-3.82771	0.8	10.4299	2.5	16.5039	0.6	-6.18225	0.8	9.85368	2.7	17.1195
234	2.471	0.6	-5.47359	0.8	7.71082	2.4	12.2035	0.7	-11.0983	0.8	0.661472	2.9	21.3247	0.6	-7.75887	0.8	1.87403	2.6	21.2325	0.7	-8.82424	0.9	-0.892208	3	6.28701	0.6	-3.83766	0.8	2.50606	2.4	12.0299	0.7	-5.24848	0.9	15.8251	2.9	12.6394	0.6	-5.02771	0.8	11.9299	2.5	17.5039	0.6	-5.28225	0.8	7.85368	2.7	17.3195
235	5.071	0.6	-2.17359	0.8	15.8108	2.5	15.0035	0.7	-8.39827	0.9	15.2615	3	22.0247	0.6	-5.35887	0.8	6.67403	2.6	22.1325	0.7	-6.02424	0.9	1.80779	3	8.38701	0.6	-2.73766	0.8	10.2061	2.5	13.2299	0.7	-2.74848	0.9	6.12511	2.8	13.7394	0.6	-1.72771	0.8	10.2299	2.6	18.5039	0.7	-2.68225	0.8	5.25368	2.7	19.9195
236	4.671	0.6	-2.77359	0.8	2.71082	2.4	16.2035	0.7	-9.19827	0.8	-0.738528	2.9	25.2247	0.6	-8.25887	0.8	1.37403	2.6	22.8325	0.7	-6.92424	0.9	-0.292208	3.1	10.487	0.6	-3.03766	0.8	7.80606	2.4	16.1299	0.7	-2.74848	0.9	4.12511	2.9	17.1394	0.6	-4.02771	0.8	5.82987	2.5	20.9039	0.7	-5.68225	0.8	5.45368	2.7	21.7195
237	5.871	0.6	-7.47359	0.8	-0.189177	2.4	17.2035	0.7	-12.6983	0.8	2.46147	2.9	25.8247	0.6	-10.1589	0.8	10.174	2.6	26.2325	0.7	-8.42424	0.9	-1.59221	2.9	12.287	0.6	-7.43766	0.8	6.20606	2.4	14.4299	0.7	-6.44848	0.9	8.02511	2.9	17.4394	0.6	-6.42771	0.8	12.7299	2.5	22.9039	0.6	-9.08225	0.8	6.15368	2.7	23.6195
238	9.171	0.6	-3.87359	0.8	1.91082	2.5	19.0035	0.7	-10.5983	0.9	-2.13853	3.1	30.3247	0.7	-8.45887	0.8	1.37403	2.8	30.1325	0.7	-8.82424	0.9	-3.39221	3	14.287	0.6	-4.53766	0.8	7.40606	2.5	21.7299	0.7	-3.84848	0.9	9.32511	2.9	19.7394	0.6	-4.52771	0.8	0.32987	2.6	26.2039	0.7	-4.88225	0.8	-2.34632	2.8	24.8195
239	5.071	0.6	-6.17359	0.8	-1.48918	2.4	17.1035	0.7	-13.7983	0.8	-7.33853	2.9	28.8247	0.6	-8.25887	0.8	-7.02597	2.6	28.8325	0.7	-10.5242	0.9	-6.99221	2.9	10.787	0.6	-5.73766	0.8	0.806061	2.4	17.8299	0.7	-6.24848	0.8	1.32511	2.9	18.0394	0.6	-5.32771	0.8	1.62987	2.5	24.0039	0.6	-7.18225	0.8	-3.84632	2.7	24.7195
240	5.371	0.6	-1.97359	0.8	-1.38918	2.4	17.3035	0.7	-12.0983	0.8	-8.33853	2.9	28.9247	0.6	-6.05887	0.8	-4.52597	2.6	30.0325	0.7	-10.7242	0.9	-11.6922	3	11.787	0.6	-4.23766	0.8	-4.19394	2.4	17.5299	0.7	-4.54848	0.9	-5.57489	2.9	18.4394	0.6	-3.62771	0.8	-5.17013	2.5	23.9039	0.6	-1.58225	0.8	-17.2463	2.7	22.6195
241	5.171	0.6	-8.77359	0.8	4.91082	2.4	17.6035	0.6	-15.8983	0.8	-1.43853	2.8	30.0247	0.6	-12.0589	0.8	-14.226	2.6	29.5325	0.7	-15.2242	0.9	-2.39221	3	11.887	0.6	-10.5377	0.8	8.80606	2.5	18.8299	0.7	-9.24848	0.9	7.12511	2.8	18.2394	0.6	-7.52771	0.8	-1.87013	2.5	24.1039	0.6	-10.3823	0.8	-4.14632	2.7	25.4195
242	7.571	0.6	-10.8736	0.8	7.41082	2.5	21.8035	0.7	-17.0983	0.9	2.86147	3	34.0247	0.7	-15.4589	0.8	-6.02597	2.8	33.2325	0.7	-15.8242	1	-0.892208	3.1	14.387	0.6	-9.63766	0.8	4.20606	2.5	21.6299	0.7	-10.2485	0.9	-3.17489	3	20.3394	0.6	-8.92771	0.8	-0.27013	2.6	29.0039	0.7	-11.6823	0.8	0.25368	2.8	28.1195
243	5.771	0.6	-7.27359	0.8	-10.3892	2.5	19.5035	0.7	-10.8983	0.9	-0.238528	3	34.8247	0.7	-12.0589	0.8	-2.52597	2.7	32.5325	0.7	-15.4242	0.9	13.7078	3.1	10.187	0.6	-3.03766	0.8	3.90606	2.6	21.3299	0.8	-8.44848	0.9	5.12511	3.1	21.0394	0.6	-6.32771	0.8	-1.47013	2.7	28.5039	0.7	-7.08225	0.8	-0.84632	2.8	29.2195
244	4.771	0.6	-7.57359	0.8	8.21082	2.6	18.3035	0.7	-12.3983	0.9	3.46147	3	35.3247	0.7	-12.5589	0.8	4.27403	2.7	33.4325	0.7	-15.7242	0.9	-8.79221	3.1	11.987	0.6	-9.03766	0.8	17.1061	2.6	17.1299	0.7	-10.3485	0.9	19.5251	2.9	19.8394	0.7	-7.82771	0.8	10.6299	2.6	26.9039	0.7	-8.48225	0.8	1.45368	2.8	25.3195
245	5.671	0.6	-4.77359	0.8	-9.68918	2.6	19.2035	0.7	-19.8983	0.9	7.16147	3.1	35.9247	0.7	-13.8589	0.8	-17.226	2.7	36.2325	0.7	-18.9242	0.9	-28.7922	3.1	15.587	0.6	-14.0377	0.8	-13.6939	2.6	16.7299	0.8	-0.848485	0.9	1.52511	3	21.8394	0.7	-8.22771	0.8	0.22987	2.6	32.6039	0.7	-12.7823	0.8	15.4537	2.8	25.5195
246	5.071	0.6	-8.47359	0.8	1.11082	2.4	18.4035	0.7	-14.9983	0.8	2.56147	2.9	36.0247	0.6	-11.9589	0.8	-10.426	2.6	37.3325	0.7	-17.3242	0.9	-22.0922	3.1	13.787	0.6	-11.1377	0.8	-9.59394	2.4	21.9299	0.7	-9.64848	0.9	12.2251	2.8	21.1394	0.6	-8.12771	0.8	15.7299	2.5	24.8039	0.6	-8.38225	0.8	1.05368	2.7	25.2195
247	12.471	0.6	-0.973593	0.8	9.41082	2.4	25.7035	0.7	-14.1983	0.9	-6.13853	2.9	39.2247	0.6	-15.5589	0.8	-15.326	2.7	46.0325	0.7	-18.8242	0.9	-26.5922	3	17.987	0.6	-15.7377	0.8	1.60606	2.5	28.4299	0.7	-11.0485	0.9	22.0251	2.8	27.2394	0.6	-7.02771	0.8	-4.07013	2.5	35.0039	0.7	-11.2823	0.8	24.1537	2.7	36.5195
248	10.471	0.6	-9.17359	0.8	7.71082	2.4	20.6035	0.7	-15.8983	0.8	1.36147	2.9	40.9247	0.6	-13.5589	0.8	5.77403	2.6	39.3325	0.7	-16.5242	0.9	0.307792	3	16.987	0.6	-10.6377	0.8	7.00606	2.4	26.1299	0.7	-14.7485	0.9	6.82511	2.9	24.6394	0.6	-8.32771	0.8	16.4299	2.5	32.5039	0.6	-11.3823	0.8	10.6537	2.7	34.8195
249	5.371	0.6	-11.7736	0.8	1.41082	2.4	22.7035	0.7	-17.1983	0.8	-2.13853	2.9	40.1247	0.7	-14.5589	0.8	-8.22597	2.7	40.5325	0.7	-14.3242	0.9	1.40779	2.9	13.987	0.6	-15.6377	0.8	3.40606	2.4	26.3299	0.7	-11.7485	0.9	12.3251	2.9	27.1394	0.6	-12.9277	0.8	3.52987	2.5	32.9039	0.6	-11.4823	0.8	-7.64632	2.7	36.6195
250	9.971	0.6	-12.8736	0.8	4.81082	2.4	27.0035	0.7	-16.8983	0.8	0.961472	2.9	46.6247	0.6	-13.7589	0.8	-12.926	2.6	45.5325	0.7	-14.5242	0.9	1.10779	2.9	20.487	0.6	-10.1377	0.8	1.80606	2.4	29.5299	0.7	-12.4485	0.9	-1.97489	2.8	29.4394	0.6	-9.52771	0.8	-8.07013	2.5	37.7039	0.6	-13.5823	0.8	16.1537	2.7	39.3195
251	11.171	0.6	-11.1736	0.8	0.910823	2.5	28.2035	0.7	-14.7983	0.8	-4.23853	2.9	45.5247	0.6	-12.8589	0.8	-5.32597	2.6	43.9325	0.7	-10.1242	0.9	6.70779	3	22.687	0.6	-7.83766	0.8	5.30606	2.4	31.7299	0.7	-9.44848	0.9	4.12511	2.9	31.0394	0.6	-6.82771	0.8	-5.27013	2.6	38.8039	0.7	-8.98225	0.8	-0.34632	2.8	39.5195
252	12.471	0.6	-9.97359	0.8	23.0108	2.4	26.7035	0.7	-16.4983	0.9	-14.2385	3	45.7247	0.7	-9.85887	0.8	-9.52597	2.7	48.6325	0.7	-13.1242	0.9	-5.19221	3	16.887	0.6	-12.7377	0.8	-3.69394	2.5	33.0299	0.7	-10.6485	0.9	-0.274892	2.9	32.1394	0.6	-10.2277	0.8	-11.3701	2.6	40.5039	0.7	-7.78225	0.8	1.35368	2.7	42.6195
253	11.771	0.6	-11.1736	0.8	8.31082	2.4	28.1035	0.7	-19.7983	0.8	-1.63853	2.9	46.6247	0.6	-16.5589	0.8	0.274026	2.6	46.5325	0.7	-18.7242	0.9	6.80779	3	22.187	0.6	-13.0377	0.8	7.50606	2.4	31.0299	0.7	-13.1485	0.9	4.82511	2.8	31.3394	0.6	-11.8277	0.8	2.12987	2.5	40.0039	0.6	-12.6823	0.8	-2.54632	2.7	41.6195
254	9.671	0.6	-9.47359	0.8	4.31082	2.5	24.7035	0.7	-15.9983	0.8	4.46147	2.9	46.9247	0.7	-14.7589	0.8	5.27403	2.6	48.4325	0.7	-18.9242	0.9	-4.69221	3	21.087	0.6	-12.4377	0.8	10.0061	2.4	29.6299	0.7	-8.94848	0.9	6.12511	2.9	31.8394	0.6	-8.82771	0.8	-2.07013	2.5	40.1039	0.6	-9.28225	0.8	-3.14632	2.7	39.9195
255	9.671	0.6	-11.9736	0.8	4.11082	2.5	31.5035	24.1	-22.5983	18	-10.3385	49.3	47.1247	0.7	-12.3589	0.8	-7.72597	2.7	48.8325	0.7	-13.5242	0.9	1.10779	3	18.987	0.6	-10.4377	0.8	13.3061	2.4	30.8299	0.7	-13.0485	0.9	5.12511	3	30.9394	0.6	-9.92771	0.8	-0.87013	2.5	40.0039	0.7	-9.08225	0.8	-1.54632	2.7	38.7195
256	12.471	0.6	-13.7736	0.8	-3.78918	2.5	30.1035	0.7	-20.0983	0.8	1.86147	2.9	51.8247	0.6	-15.6589	0.8	-1.82597	2.7	51.9325	0.7	-21.3242	0.9	5.60779	3	22.287	0.6	-12.1377	0.8	5.60606	2.5	32.9299	0.7	-13.3485	0.9	-6.77489	2.8	33.9394	0.6	-12.4277	0.8	8.92987	2.5	44.5039	0.7	-15.0823	0.8	1.35368	2.7	43.2195
257	10.571	0.6	-12.8736	0.8	1.21082	2.5	28.0035	0.7	-21.4983	0.8	-4.83853	2.9	50.5247	0.6	-17.9589	0.8	-2.42597	2.7	50.7325	0.7	-18.9242	0.9	1.20779	3	22.687	0.6	-11.2377	0.8	-0.493939	2.4	32.8299	0.7	-11.2485	0.9	-5.27489	2.9	33.1394	0.6	-11.7277	0.8	-0.17013	2.5	43.5039	0.7	-10.0823	0.8	4.95368	2.8	42.5195
258	11.371	0.6	-10.2736	0.8	4.41082	2.4	27.6035	0.7	-18.1983	0.8	-2.33853	2.9	48.3247	0.7	-17.2589	0.8	1.17403	2.7	51.3325	0.7	-18.4242	0.9	2.30779	3	20.787	0.6	-12.7377	0.8	-0.793939	2.5	32.0299	0.7	-13.9485	0.9	-2.57489	2.9	33.9394	0.6	-11.6277	0.8	1.32987	2.5	43.2039	0.6	-13.0823	0.8	2.25368	2.7	43.2195
259	12.771	0.6	-8.37359	0.8	18.5108	2.4	29.5035	0.7	-17.6983	0.8	5.16147	2.8	55.8247	0.7	-14.6589	0.8	-3.52597	2.7	51.4325	0.7	-19.3242	0.9	7.60779	3	17.887	0.6	-11.8377	0.8	-3.39394	2.4	30.2299	0.7	-13.9485	0.9	12.3251	2.9	33.7394	0.6	-11.6277	0.8	2.42987	2.5	40.8039	0.6	-12.5823	0.8	-1.34632	2.7	42.8195
260	11.871	0.6	-14.1736	0.8	22.4108	2.4	31.7035	0.7	-21.5983	0.8	5.76147	2.9	53.1247	0.7	-15.6589	0.8	15.474	2.7	52.4325	0.7	-20.7242	0.9	5.30779	3.1	18.587	0.6	-14.8377	0.8	-0.893939	2.5	32.8299	0.7	-15.4485	0.9	14.3251	2.9	33.4394	0.6	-14.3277	0.8	7.12987	2.5	42.4039	0.7	-12.0823	0.8	10.7537	2.7	46.3195
261	9.771	0.6	-18.3736	0.8	13.8108	2.5	32.1035	0.7	-25.6983	0.9	-2.23853	2.9	54.5247	0.7	-14.6589	0.8	-13.226	2.7	52.6325	0.7	-21.7242	0.9	3.20779	3	21.287	0.6	-12.7377	0.8	14.0061	2.5	34.8299	0.7	-20.1485	0.9	-0.574892	2.9	33.0394	0.6	-15.3277	0.8	-3.97013	2.5	44.9039	0.7	-17.0823	0.8	4.55368	2.7	43.3195
262	13.971	0.6	-13.4736	0.8	8.81082	2.5	38.0035	0.7	-22.8983	0.9	3.76147	2.9	58.2247	0.7	-17.8589	0.8	4.57403	2.7	56.8325	0.7	-22.1242	0.9	4.30779	3	26.087	0.6	-12.0377	0.8	4.10606	2.4	37.2299	0.7	-15.1485	0.8	9.32511	2.8	38.6394	0.6	-12.0277	0.8	2.22987	2.6	48.8039	0.7	-14.8823	0.8	-1.74632	2.7	50.0195
263	15.471	0.6	-12.6736	0.8	17.8108	2.5	39.5035	0.7	-21.4983	0.9	0.661472	3	61.2247	0.7	-15.6589	0.8	6.17403	2.7	59.6325	0.7	-19.3242	1	8.60779	3.2	29.087	0.6	-9.43766	0.8	17.6061	2.6	40.6299	0.7	-12.8485	0.9	9.32511	3	41.5394	0.7	-11.3277	0.8	12.8299	2.5	52.5039	0.7	-12.0823	0.8	5.65368	2.8	52.8195
264	15.571	0.6	-16.3736	0.8	14.1108	2.4	41.9035	0.7	-24.6983	0.8	-2.03853	3	62.9247	0.7	-17.3589	0.8	1.17403	2.7	59.8325	0.8	-24.3242	1.1	21.3078	3.7	28.287	0.6	-14.6377	0.8	15.6061	2.4	39.3299	0.7	-17.4485	0.9	10.9251	2.9	40.0394	0.6	-14.6277	0.8	10.7299	2.5	51.9039	0.6	-17.6823	0.8	7.25368	2.7	49.9195
265	18.371	0.6	-13.9736	0.8	-13.0892	2.4	41.2035	0.7	-23.7983	0.8	-5.13853	2.9	63.5247	0.7	-18.3589	0.8	-18.726	2.7	58.8325	1.4	-25.6242	1.7	-8.99221	5.7	29.787	0.6	-11.0377	0.8	-17.3939	2.5	39.6299	0.7	-14.8485	0.8	14.1251	2.8	44.0394	0.6	-14.0277	0.8	4.62987	2.6	53.3039	0.7	-18.5823	0.8	-5.94632	2.7	52.9195
266	9.671	0.6	-17.9736	0.8	0	999	35.9035	0.7	-24.6983	0.8	-9.63853	2.9	59.3247	0.7	-18.8589	0.8	-11.826	2.7	58.6325	0.7	-27.1242	0.9	-3.09221	3	25.487	0.6	-15.9377	0.8	4.00606	2.4	36.7299	0.7	-16.8485	0.8	-4.07489	2.9	40.3394	0.6	-14.9277	0.8	-16.2701	2.5	49.1039	0.7	-16.5823	0.8	-7.24632	2.7	50.3195
267	14.371	0.6	-17.9736	0.8	-14.4892	2.5	38.0035	0.7	-26.2983	0.9	-14.7385	2.9	60.4247	0.7	-21.3589	0.8	-18.626	2.8	61.2325	0.7	-23.3242	0.9	-5.69221	3	27.387	0.6	-15.3377	0.8	-8.29394	2.4	38.6299	0.7	-20.6485	0.9	3.62511	2.9	39.9394	0.6	-11.1277	0.8	-22.5701	2.6	50.9039	0.7	-16.6823	0.8	-13.8463	2.7	50.3195
268	12.871	0.6	-13.6736	0.8	-10.9892	2.5	38.6035	0.7	-23.5983	0.9	-12.3385	3	61.7247	0.7	-20.0589	0.8	-15.626	2.8	62.4325	0.7	-23.7242	0.9	-2.69221	3	27.987	0.6	-14.0377	0.8	-6.99394	2.5	40.8299	0.7	-17.2485	0.9	-4.07489	2.9	41.1394	0.6	-13.0277	0.8	-6.27013	2.6	52.6039	0.7	-16.2823	0.8	-11.3463	2.8	54.2195
269	14.471	0.6	-15.4736	0.8	-5.18918	2.5	39.3035	0.7	-24.9983	0.9	-10.1385	3	64.9247	0.7	-21.3589	0.8	-10.826	2.8	61.3325	0.7	-25.1242	0.9	2.30779	3.1	29.287	0.6	-14.0377	0.8	-3.39394	2.5	41.0299	0.7	-18.5485	0.9	-7.17489	3	41.8394	0.6	-13.7277	0.8	-11.3701	2.6	54.8039	0.7	-16.8823	0.8	-13.0463	2.8	54.0195
270	14.071	0.6	-13.2736	0.8	-10.2892	2.5	41.4035	0.7	-23.9983	0.9	-12.8385	3	66.7247	0.7	-20.2589	0.8	-13.326	2.7	64.9325	0.7	-22.8242	0.9	-6.29221	3.1	27.787	0.6	-14.5377	0.8	-5.89394	2.5	44.4299	0.7	-17.3485	0.9	-8.47489	3	42.6394	0.6	-12.4277	0.8	-11.7701	2.6	55.8039	0.7	-15.8823	0.8	-20.7463	2.8	55.6195
271	20.171	0.6	-16.8736	0.8	-6.98918	2.5	45.2035	0.7	-28.3983	0.9	-10.7385	3	69.7247	0.7	-23.8589	0.8	-18.226	2.8	70.0325	0.7	-26.5242	0.9	-1.89221	3.1	32.887	0.6	-17.7377	0.8	-3.29394	2.5	46.4299	0.7	-20.4485	0.9	-4.67489	2.9	47.9394	0.6	-16.6277	0.8	-6.07013	2.7	59.6039	0.7	-20.8823	0.8	-11.5463	2.8	60.5195
272	17.371	0.6	-17.9736	0.8	6.81082	2.5	47.1035	0.7	-23.8983	0.9	-13.9385	3.1	70.9247	0.7	-19.7589	0.8	0.274026	2.8	71.4325	0.7	-23.5242	0.9	-1.29221	3.1	33.087	0.6	-15.3377	0.8	2.10606	2.5	46.6299	0.7	-17.5485	0.9	-1.77489	3	48.0394	0.6	-13.7277	0.8	-1.87013	2.6	59.8039	0.7	-16.0823	0.8	-3.94632	2.7	60.1195
273	13.971	0.6	-13.6736	0.8	-3.08918	2.6	44.3035	0.7	-25.5983	0.9	-24.9385	3.1	75.8247	0.7	-21.8589	0.8	-16.626	3.1	71.5325	0.7	-26.0242	1	7.10779	3.2	31.487	0.7	-16.0377	0.8	-5.99394	2.6	44.3299	0.8	-16.8485	1	-10.7749	3.1	43.9394	0.7	-12.4277	0.8	-13.2701	2.8	61.1039	0.7	-14.3823	0.9	-7.14632	2.9	58.1195
274	11.271	0.6	-20.1736	0.8	-13.1892	2.6	42.0035	0.7	-28.3983	0.9	-24.1385	3	66.6247	0.7	-21.9589	0.9	-23.626	3	63.9325	0.7	-25.8242	1	7.90779	3.3	27.887	0.6	-20.3377	0.8	-11.3939	2.7	41.8299	0.7	-22.0485	0.9	-12.4749	3	42.3394	0.7	-15.3277	0.8	-13.8701	2.8	57.2039	0.7	-19.5823	0.8	-20.7463	2.8	59.3195
275	15.171	0.6	-16.0736	0.8	-6.38918	2.6	41.7035	0.7	-24.9983	0.9	-22.9385	3.1	73.4247	0.7	-18.6589	0.8	-19.226	2.9	72.5325	0.7	-27.0242	1	12.2078	3.3	32.487	0.6	-15.5377	0.8	-7.99394	2.6	44.8299	0.7	-17.4485	0.9	-16.3749	3.1	46.5394	0.7	-13.3277	0.8	-14.9701	2.8	62.2039	0.7	-17.5823	0.8	-16.5463	2.8	60.5195
276	16.671	0.6	-18.5736	0.8	-4.98918	2.6	45.6035	0.7	-29.0983	0.9	-16.4385	3.1	70.4247	0.7	-20.9589	0.8	-21.326	2.9	76.3325	0.7	-32.1242	1	-1.99221	3.3	33.787	0.7	-17.8377	0.8	-7.89394	2.7	45.4299	0.8	-19.3485	1	-13.1749	3.2	47.9394	0.7	-17.4277	0.8	-10.4701	2.7	62.4039	0.7	-19.1823	0.9	-9.74632	2.9	61.8195
277	14.471	0.6	-20.1736	0.8	-7.38918	2.5	45.0035	0.7	-26.7983	0.9	-17.4385	3	71.0247	0.7	-22.2589	0.8	-20.626	2.8	71.0325	0.7	-25.4242	0.9	-2.19221	3.1	30.887	0.6	-17.2377	0.8	-7.89394	2.6	46.0299	0.7	-19.1485	0.9	-7.37489	2.9	48.0394	0.6	-14.8277	0.8	-9.87013	2.7	60.9039	0.7	-18.3823	0.8	-9.94632	2.8	59.2195
278	14.671	0.6	-20.3736	0.8	-4.68918	2.5	44.5035	0.7	-29.4983	0.9	-10.7385	2.9	71.9247	0.7	-26.0589	0.8	-13.026	2.8	72.3325	0.7	-30.7242	0.9	0.707792	3.1	30.187	0.6	-22.3377	0.8	-2.59394	2.5	46.6299	0.7	-24.9485	0.9	-2.37489	3	46.8394	0.6	-20.4277	0.8	-0.77013	2.6	60.2039	0.7	-21.9823	0.8	-7.94632	2.8	61.3195
279	15.571	0.6	-19.4736	0.8	-2.38918	2.5	42.2035	0.7	-29.3983	0.9	-5.33853	3.2	72.1247	0.7	-22.4589	0.8	-13.026	2.9	71.8325	0.7	-27.0242	0.9	6.20779	3.1	31.087	0.6	-18.6377	0.8	-8.89394	2.5	46.5299	0.7	-20.7485	0.9	-15.5749	3	45.8394	0.6	-17.4277	0.8	-9.67013	2.7	60.1039	0.7	-18.4823	0.8	-9.84632	2.8	61.0195
280	19.771	0.6	-18.3736	0.8	-2.58918	2.5	48.6035	0.7	-30.1983	0.9	-9.83853	2.9	76.1247	0.7	-21.8589	0.8	-21.326	2.8	74.9325	0.7	-28.5242	0.9	-0.692208	3.1	34.987	0.6	-18.6377	0.8	-3.39394	2.5	50.8299	0.7	-18.1485	0.9	-10.7749	2.9	51.4394	0.6	-16.2277	0.8	-15.7701	2.7	65.4039	0.7	-19.0823	0.8	-3.84632	2.8	65.8195
281	18.471	0.6	-16.7736	0.8	-3.58918	2.5	48.5035	0.7	-28.1983	0.9	-11.9385	3	77.7247	0.7	-23.4589	0.8	-19.526	2.8	78.8325	0.7	-26.4242	1	-5.49221	3.2	34.487	0.6	-18.2377	0.8	-1.29394	2.6	52.0299	0.7	-19.4485	0.9	-5.97489	3.1	52.0394	0.6	-14.4277	0.8	-7.47013	2.7	66.4039	0.7	-17.9823	0.8	-9.24632	2.8	65.4195
282	19.971	0.6	-22.2736	0.8	-2.28918	2.5	49.7035	0.7	-28.9983	0.9	-12.3385	3	80.0247	0.7	-27.2589	0.8	-20.926	2.8	79.4325	0.7	-31.0242	0.9	5.40779	3.1	35.187	0.6	-19.9377	0.8	-3.19394	2.6	53.4299	0.7	-23.8485	0.9	-9.67489	3	54.1394	0.6	-16.5277	0.8	-9.87013	2.7	68.8039	0.7	-20.4823	0.8	-6.14632	2.8	68.1195
283	15.771	0.6	-21.1736	0.8	-11.3892	2.5	47.8035	0.7	-29.0983	0.9	-16.4385	2.9	78.1247	0.6	-24.5589	0.8	-6.12597	2.7	78.8325	0.7	-31.0242	0.9	0.907792	3.1	34.287	0.6	-19.7377	0.8	-10.2939	2.5	52.2299	0.7	-22.9485	0.9	-1.77489	2.9	51.2394	0.6	-15.6277	0.8	-11.0701	2.7	65.0039	0.7	-21.5823	0.8	-4.54632	2.8	65.8195
284	21.371	0.6	-20.2736	0.8	-7.48918	2.5	53.8035	0.7	-29.9983	0.9	-14.8385	3	84.5247	0.7	-26.3589	0.8	-16.726	2.7	82.6325	0.7	-30.8242	0.9	-0.192208	3	38.887	0.6	-19.7377	0.8	-8.29394	2.6	57.2299	0.7	-22.7485	0.9	-10.4749	3	57.2394	0.6	-16.5277	0.8	-9.87013	2.6	70.8039	0.7	-22.6823	0.8	-5.34632	2.8	71.4195
285	22.471	0.6	-22.5736	0.8	6.71082	2.4	53.1035	0.7	-30.4983	0.9	-18.6385	2.9	84.8247	0.7	-26.1589	0.8	-17.426	2.8	83.3325	0.7	-28.2242	1	9.60779	3.2	40.887	0.6	-21.2377	0.8	-5.59394	2.5	56.6299	0.7	-26.5485	0.9	-6.97489	3	57.6394	0.6	-20.1277	0.8	-7.37013	2.7	69.2039	0.7	-21.5823	0.8	-6.44632	2.7	70.1195
286	17.671	0.6	-17.1736	0.8	-5.58918	2.5	49.1035	0.7	-27.2983	0.9	-8.83853	3	80.3247	0.7	-25.4589	0.8	-17.126	2.8	81.6325	0.7	-27.9242	0.9	4.80779	3.1	36.387	0.6	-17.3377	0.8	-0.893939	2.5	53.0299	0.7	-22.0485	0.9	-13.5749	2.8	54.9394	0.6	-14.2277	0.8	-1.67013	2.7	67.6039	0.7	-19.3823	0.8	-5.74632	2.7	68.8195
287	18.871	0.6	-17.6736	0.8	11.2108	2.5	51.4035	0.7	-27.5983	0.9	1.66147	3	84.5247	0.7	-25.0589	0.8	-7.62597	2.8	82.3325	0.7	-28.7242	0.9	12.3078	3.1	35.587	0.6	-17.3377	0.8	12.9061	2.6	55.9299	0.7	-20.4485	0.9	8.92511	3	55.6394	0.6	-15.2277	0.8	5.92987	2.6	71.8039	0.7	-18.0823	0.8	3.95368	2.8	70.7195
288	20.071	0.6	-23.3736	0.8	-6.98918	2.5	51.9035	0.7	-29.3983	0.9	-3.53853	2.9	82.7247	0.7	-27.0589	0.8	0.674026	2.9	82.7325	0.7	-32.4242	0.9	9.80779	3.1	35.887	0.6	-24.3377	0.8	1.20606	2.5	52.1299	0.7	-24.1485	0.9	1.62511	3	55.7394	0.6	-20.4277	0.8	-4.87013	2.6	69.8039	0.7	-23.6823	0.8	7.15368	2.7	69.7195
289	14.771	0.6	-14.6736	0.8	-15.7892	2.4	57.4035	0.7	-28.5983	0.8	-0.138528	2.9	86.9247	0.6	-26.0589	0.8	11.374	2.7	93.6325	0.7	-34.4242	0.9	11.6078	3	43.587	0.6	-17.6377	0.8	3.10606	2.5	57.9299	0.7	-28.5485	0.8	-5.17489	2.8	55.1394	0.6	-17.2277	0.8	-7.77013	2.6	71.8039	0.6	-24.3823	0.8	-5.54632	2.7	78.4195
290	17.671	0.6	-18.5736	0.8	4.81082	2.4	52.4035	0.7	-29.5983	0.9	-2.63853	2.9	84.7247	0.6	-24.5589	0.8	-1.52597	2.6	84.7325	0.7	-29.1242	0.9	-4.59221	2.9	43.387	0.6	-17.7377	0.8	-9.29394	2.4	57.3299	0.7	-24.8485	0.8	-15.8749	2.9	56.7394	0.6	-16.9277	0.8	-4.17013	2.7	72.9039	0.6	-24.1823	0.8	-4.44632	2.7	75.6195
291	21.171	0.6	-21.1736	0.8	-1.68918	2.4	53.2035	0.7	-29.5983	0.9	-11.2385	2.9	86.0247	0.6	-23.9589	0.8	-8.12597	2.7	89.0325	0.7	-30.8242	0.9	-0.0922078	2.9	41.387	0.6	-18.4377	0.8	-4.69394	2.5	60.4299	0.7	-24.1485	0.9	-2.27489	2.9	60.0394	0.6	-16.2277	0.8	-7.97013	2.6	75.9039	0.6	-21.5823	0.8	-11.7463	2.7	76.1195
292	19.971	0.6	-20.3736	0.8	1.31082	2.4	53.0035	0.7	-31.3983	0.9	-6.13853	2.9	87.6247	0.7	-27.5589	0.8	-10.426	2.7	87.7325	0.7	-31.4242	0.9	6.50779	2.9	39.687	0.6	-19.2377	0.8	-0.693939	2.6	58.7299	0.7	-24.2485	0.9	-4.67489	2.8	59.3394	0.6	-16.4277	0.8	-12.2701	2.6	76.6039	0.6	-20.4823	0.8	-12.8463	2.7	74.9195
293	22.871	0.6	-19.4736	0.8	5.71082	2.4	55.1035	0.7	-30.7983	0.8	-9.53853	2.9	91.3247	0.7	-26.5589	0.8	-13.826	2.7	90.6325	0.7	-31.3242	0.9	1.60779	2.9	41.887	0.6	-18.1377	0.8	0.506061	2.5	60.5299	0.7	-24.0485	0.8	-2.27489	2.9	62.1394	0.6	-18.5277	0.8	-2.07013	2.6	78.9039	0.6	-20.8823	0.8	-8.94632	2.7	77.2195
294	22.271	0.6	-18.8736	0.8	1.61082	2.4	55.4035	0.7	-31.3983	0.9	-1.03853	2.9	91.8247	0.6	-29.8589	0.8	-5.12597	2.7	91.6325	0.7	-34.3242	0.9	5.20779	3	42.387	0.6	-20.6377	0.8	1.80606	2.5	60.9299	0.7	-24.4485	0.9	3.12511	2.9	61.4394	0.6	-18.0277	0.8	0.72987	2.6	79.4039	0.7	-22.2823	0.8	-0.54632	2.9	79.4195
295	20.271	0.6	-21.5736	0.8	7.31082	2.4	56.0035	0.7	-27.6983	0.8	-8.53853	2.9	91.8247	0.6	-28.6589	0.8	-6.12597	2.7	90.0325	0.7	-33.4242	0.9	14.4078	2.9	38.787	0.6	-24.4377	0.8	5.50606	2.4	60.3299	0.7	-24.6485	0.8	2.02511	2.7	61.8394	0.6	-17.2277	0.8	7.62987	2.6	77.0039	0.6	-24.5823	0.8	-4.94632	2.7	78.1195
296	21.971	0.6	-21.1736	0.8	8.81082	2.4	56.2035	0.7	-31.8983	0.8	-2.43853	2.8	91.3247	0.7	-28.0589	0.8	7.17403	2.6	91.9325	0.7	-33.5242	0.9	14.6078	3	41.287	0.6	-21.3377	0.8	4.70606	2.5	60.5299	0.7	-24.4485	0.8	-3.67489	2.9	62.1394	0.6	-19.7277	0.8	1.12987	2.6	79.3039	0.6	-23.7823	0.8	-0.74632	2.7	78.8195
297	20.971	0.6	-20.3736	0.8	8.71082	2.4	55.7035	0.7	-32.2983	0.8	4.86147	2.8	92.5247	0.7	-29.9589	0.8	0.874026	2.7	92.0325	0.7	-36.4242	0.9	10.3078	2.9	40.587	0.6	-20.5377	0.8	2.10606	2.4	61.6299	0.7	-24.9485	0.9	4.02511	2.9	62.0394	0.6	-18.3277	0.8	4.72987	2.6	79.8039	0.6	-23.4823	0.8	-1.94632	2.7	79.7195
298	22.671	0.6	-25.9736	0.8	-1.38918	2.4	55.8035	0.7	-35.1983	0.8	-10.0385	2.8	94.0247	0.6	-29.2589	0.8	-0.625974	2.6	96.7325	0.7	-41.1242	0.9	18.0078	2.9	44.187	0.6	-24.6377	0.8	-8.09394	2.5	58.6299	0.7	-29.5485	0.8	3.92511	2.8	62.0394	0.6	-22.2277	0.8	-5.47013	2.6	76.8039	0.6	-27.4823	0.8	-6.24632	2.7	77.2195
299	21.471	0.6	-24.9736	0.8	-7.88918	2.4	55.1035	0.7	-36.5983	0.8	-11.7385	2.9	92.8247	0.7	-29.6589	0.8	-10.126	2.7	97.0325	0.7	-38.1242	0.9	3.60779	2.9	43.387	0.6	-23.4377	0.8	-9.09394	2.5	62.6299	0.7	-29.5485	0.8	-5.57489	2.9	65.2394	0.6	-21.5277	0.8	-12.7701	2.6	81.5039	0.7	-26.6823	0.8	-0.44632	2.7	81.3195
300	21.871	0.6	-21.1736	0.8	-7.48918	2.4	57.4035	0.7	-33.7983	0.8	-15.8385	2.9	95.1247	0.7	-29.9589	0.8	-14.826	2.7	95.3325	0.7	-35.5242	0.9	-3.09221	2.9	44.287	0.6	-21.4377	0.8	-5.39394	2.5	64.9299	0.7	-26.0485	0.9	-8.87489	2.8	65.2394	0.6	-19.4277	0.8	-6.77013	2.6	82.0039	0.6	-23.4823	0.8	-13.2463	2.7	82.3195
301	22.771	0.6	-21.0736	0.8	5.21082	2.4	57.6035	0.7	-30.4983	0.9	-14.3385	3	95.8247	0.7	-29.9589	0.8	-7.12597	2.7	96.5325	0.7	-34.1242	0.9	8.60779	2.9	43.387	0.6	-21.5377	0.8	0.506061	2.4	64.6299	0.7	-26.3485	0.8	-0.574892	2.8	64.5394	0.6	-19.0277	0.8	-6.17013	2.6	81.6039	0.7	-23.8823	0.8	-9.24632	2.7	83.2195
302	22.771	0.6	-22.5736	0.8	3.31082	2.4	58.1035	0.7	-36.0983	0.8	-10.2385	2.9	95.9247	0.7	-31.9589	0.8	-8.72597	2.7	98.0325	0.7	-36.8242	0.9	3.60779	2.9	42.987	0.6	-22.7377	0.8	-0.793939	2.5	64.6299	0.7	-27.3485	0.8	-3.17489	2.9	67.5394	0.6	-17.5277	0.8	5.92987	2.6	83.9039	0.6	-26.2823	0.8	-3.54632	2.7	85.2195
303	23.171	0.6	-22.7736	0.8	-3.18918	2.4	60.6035	0.7	-35.3983	0.8	-9.93853	2.9	96.1247	0.6	-31.1589	0.8	-9.42597	2.6	98.8325	0.7	-37.4242	0.9	-2.89221	2.9	46.087	0.6	-20.1377	0.8	1.40606	2.4	65.1299	0.7	-24.8485	0.9	-3.77489	2.9	65.4394	0.6	-20.6277	0.8	-10.3701	2.6	85.6039	0.7	-25.9823	0.8	-7.74632	2.7	85.4195
304	22.871	0.6	-22.4736	0.8	-3.48918	2.4	61.3035	0.7	-35.7983	0.8	-13.2385	2.9	99.1247	0.6	-30.1589	0.8	-11.326	2.6	101.432	0.7	-38.4242	0.9	1.40779	2.9	45.887	0.6	-20.7377	0.8	-1.79394	2.4	68.0299	0.7	-26.2485	0.9	-6.87489	2.8	68.2394	0.6	-20.1277	0.8	-6.77013	2.6	85.7039	0.6	-25.0823	0.8	-8.64632	2.6	87.4195
305	25.071	0.6	-22.2736	0.8	-7.38918	2.4	62.8035	0.7	-34.9983	0.8	-18.6385	2.9	102.625	0.7	-30.7589	0.8	-16.526	2.7	102.632	0.7	-36.5242	0.9	1.00779	2.9	47.887	0.6	-22.2377	0.8	-4.89394	2.4	69.6299	0.7	-26.7485	0.9	-12.1749	2.9	69.9394	0.6	-19.5277	0.8	-9.07013	2.6	88.5039	0.6	-23.7823	0.8	-12.0463	2.7	89.3195
306	23.571	0.6	-20.2736	0.8	11.1108	2.4	61.0035	0.7	-34.8983	0.9	3.56147	2.9	101.125	0.6	-30.2589	0.8	-10.726	2.6	102.632	0.7	-35.3242	0.9	7.60779	2.9	45.287	0.6	-22.8377	0.8	6.20606	2.5	68.8299	0.7	-24.9485	0.9	-1.87489	2.8	69.2394	0.6	-18.5277	0.8	-4.17013	2.6	87.8039	0.6	-24.0823	0.8	0.65368	2.7	87.8195
307	22.771	0.6	-23.1736	0.8	-2.38918	2.4	60.7035	0.7	-35.8983	0.9	-10.8385	2.9	102.625	0.7	-32.1589	0.8	-18.826	2.6	103.632	0.7	-38.1242	0.9	-0.592208	2.9	46.287	0.6	-22.2377	0.8	-7.29394	2.5	70.4299	0.7	-27.8485	0.8	-4.67489	2.8	69.5394	0.6	-19.6277	0.8	-6.07013	2.6	87.8039	0.6	-25.1823	0.8	-14.5463	2.7	89.5195
308	23.571	0.6	-22.1736	0.8	1.21082	2.4	61.8035	0.7	-36.7983	0.8	-9.83853	2.9	103.925	0.7	-30.6589	0.8	-5.02597	2.6	104.332	0.7	-37.8242	0.9	6.40779	2.9	47.187	0.6	-22.8377	0.8	0.306061	2.5	70.4299	0.7	-26.5485	0.8	-7.97489	2.9	71.4394	0.6	-19.9277	0.8	-3.37013	2.6	90.1039	0.6	-25.7823	0.8	-5.14632	2.7	90.8195
309	25.471	0.6	-26.4736	0.8	-2.78918	2.4	63.4035	0.7	-38.2983	0.8	-7.63853	2.9	106.125	0.6	-34.4589	0.8	-1.92597	2.6	105.032	0.7	-40.6242	0.9	9.30779	3.1	48.587	0.6	-23.0377	0.8	0.506061	2.5	70.9299	0.7	-29.1485	0.9	-0.374892	2.9	72.7394	0.6	-23.8277	0.8	-2.77013	2.6	91.4039	0.6	-28.6823	0.8	-7.34632	2.7	91.0195
310	23.771	0.6	-25.8736	0.8	-1.98918	2.4	62.8035	0.7	-40.7983	0.9	-9.23853	3	105.125	0.6	-35.2589	0.8	-6.32597	2.7	105.132	0.7	-43.7242	0.9	0.607792	3	47.087	0.6	-26.1377	0.8	-4.09394	2.5	70.1299	0.7	-31.6485	0.9	-7.17489	2.8	71.5394	0.6	-24.7277	0.8	-3.37013	2.7	90.8039	0.6	-29.8823	0.8	-9.04632	2.7	91.3195
311	25.771	0.6	-27.5736	0.8	-2.08918	2.4	66.8035	0.7	-42.1983	0.9	-21.9385	2.9	107.925	0.6	-37.3589	0.8	-1.52597	2.7	105.732	0.7	-39.2242	0.9	-0.392208	2.9	50.887	0.6	-28.1377	0.8	-8.39394	2.5	75.3299	0.7	-33.6485	0.8	-11.4749	2.9	74.8394	0.6	-25.2277	0.8	-15.4701	2.6	93.6039	0.6	-31.5823	0.8	-11.3463	2.7	91.9195
312	25.171	0.6	-25.9736	0.8	-2.58918	2.4	64.5035	0.7	-40.0983	0.8	-17.7385	2.8	108.025	0.7	-34.1589	0.8	-14.326	2.7	109.632	0.7	-41.4242	0.9	-0.592208	3	49.087	0.6	-25.8377	0.8	-3.39394	2.5	72.4299	0.7	-30.9485	0.9	-9.77489	2.9	73.6394	0.6	-21.9277	0.8	-8.17013	2.6	92.8039	0.6	-28.5823	0.8	-14.8463	2.7	92.1195
313	24.471	0.6	-27.6736	0.8	3.31082	2.5	66.1035	0.7	-39.2983	0.9	-20.3385	2.9	111.225	0.7	-33.5589	0.8	-18.826	2.7	111.632	0.7	-39.3242	0.9	-10.6922	3.1	52.287	0.6	-24.4377	0.8	-8.59394	2.6	73.5299	0.7	-32.0485	0.9	-6.77489	2.8	76.3394	0.6	-21.7277	0.8	-11.5701	2.7	94.6039	0.7	-28.8823	0.8	-18.9463	2.7	96.3195
314	28.071	0.6	-23.1736	0.8	-1.38918	2.5	68.7035	0.7	-36.7983	0.8	-11.7385	2.8	114.025	0.7	-32.5589	0.8	-7.62597	2.7	114.732	0.7	-38.9242	0.9	8.10779	3	53.587	0.6	-23.2377	0.8	-3.39394	2.6	76.9299	0.7	-27.9485	0.9	-6.97489	2.9	78.6394	0.6	-19.6277	0.8	-5.67013	2.6	97.4039	0.7	-25.1823	0.8	-8.54632	2.7	98.6195
315	31.171	0.6	-23.4736	0.8	-1.58918	2.4	69.6035	0.7	-36.9983	0.8	-10.6385	2.9	115.125	0.7	-34.1589	0.8	-1.82597	2.7	113.932	0.7	-40.0242	0.9	11.0078	2.9	55.287	0.6	-24.8377	0.8	-1.69394	2.5	80.5299	0.7	-28.3485	0.9	0.325108	2.9	79.4394	0.6	-21.7277	0.8	-7.67013	2.6	100.504	0.6	-28.3823	0.8	-7.54632	2.7	101.219
316	28.371	0.6	-24.9736	0.8	2.01082	2.4	71.2035	0.7	-40.1983	0.9	-13.4385	3	115.725	0.7	-37.7589	0.8	-3.52597	2.7	115.932	0.7	-43.9242	0.9	12.8078	2.9	53.687	0.6	-26.0377	0.8	-1.19394	2.4	78.4299	0.7	-32.9485	0.9	-11.3749	2.8	78.9394	0.6	-23.3277	0.8	-6.87013	2.6	100.604	0.6	-33.5823	0.8	-5.94632	2.7	100.119
317	27.871	0.6	-28.7736	0.8	2.51082	2.4	68.6035	0.7	-41.8983	0.9	-19.8385	2.9	112.625	0.7	-35.4589	0.8	-12.026	2.7	115.432	0.7	-45.6242	0.9	14.3078	3	51.787	0.6	-26.1377	0.8	-6.99394	2.5	78.0299	0.6	-32.3485	0.8	-9.57489	2.6	76.0394	0.6	-23.2277	0.8	-5.77013	2.6	97.1039	0.6	-30.8823	0.8	-9.94632	2.7	98.8195
318	27.071	0.6	-23.8736	0.8	-9.78918	2.4	68.2035	0.7	-40.6983	0.9	-17.7385	3	118.025	0.7	-33.1589	0.8	-23.826	2.7	116.432	0.7	-42.9242	0.9	2.20779	2.9	52.287	0.6	-25.3377	0.8	-14.1939	2.5	77.7299	0.6	-31.1485	0.8	-10.2749	2.6	78.4394	0.6	-23.9277	0.8	-14.2701	2.6	100.304	0.6	-28.5823	0.8	-24.8463	2.7	99.1195
319	27.471	0.6	-26.6736	0.8	-14.3892	2.3	68.9035	0.6	-41.0983	0.8	-31.4385	2.8	116.225	0.6	-31.7589	0.8	-6.82597	2.6	116.432	0.7	-45.5242	0.9	16.7078	2.9	53.687	0.6	-25.3377	0.8	-12.6939	2.4	77.0299	0.6	-32.6485	0.8	-8.47489	2.6	78.9394	0.6	-25.8277	0.8	-24.6701	2.5	99.4039	0.6	-27.8823	0.8	0	999	99.7195
320	30.971	0.6	-28.7736	0.8	-10.0892	2.4	74.0035	0.7	-42.3983	0.9	-14.8385	2.9	119.925	0.6	-36.0589	0.8	-8.72597	2.7	120.832	0.7	-46.6242	0.9	-0.392208	2.9	58.687	0.6	-26.7377	0.8	-12.3939	2.4	81.5299	0.6	-34.4485	0.8	-15.0749	2.6	83.0394	0.6	-27.2277	0.8	-20.4701	2.6	103.504	0.6	-32.0823	0.8	-17.9463	2.6	104.919
321	32.071	0.6	-29.1736	0.8	-7.78918	2.4	72.3035	0.7	-41.7983	0.8	-18.0385	2.9	120.225	0.6	-36.8589	0.8	-6.82597	2.6	121.232	0.7	-45.0242	0.9	-3.59221	2.9	57.887	0.6	-27.7377	0.8	-7.49394	2.4	82.1299	0.6	-31.5485	0.8	-16.8749	2.6	83.3394	0.6	-21.9277	0.8	-16.8701	2.6	104.004	0.6	-30.0823	0.8	-13.3463	2.6	104.619
322	35.171	0.6	-31.6736	0.8	2.11082	2.4	77.9035	0.7	-44.9983	0.9	-2.23853	2.8	128.225	0.7	-42.7589	0.8	-10.926	2.8	126.832	0.7	-49.4242	0.9	16.0078	2.9	61.187	0.6	-31.5377	0.8	-1.69394	2.5	89.9299	0.6	-37.9485	0.8	-2.67489	2.6	89.6394	0.6	-27.2277	0.8	-5.47013	2.7	111.104	0.6	-35.8823	0.8	-7.24632	2.7	113.819
323	29.071	0.6	-27.0736	0.8	6.91082	2.4	72.2035	0.7	-41.7983	0.9	-3.43853	2.9	125.525	0.6	-33.9589	0.8	-0.225974	2.6	122.132	0.7	-47.8242	0.9	27.5078	2.9	58.087	0.6	-26.4377	0.8	2.90606	2.4	82.2299	0.6	-31.9485	0.8	-0.774892	2.6	84.2394	0.6	-24.9277	0.8	1.02987	2.6	103.504	0.6	-30.4823	0.8	-4.74632	2.7	105.419
324	25.371	0.6	-31.5736	0.8	-18.6892	2.3	68.7035	0.6	-42.9983	0.8	-18.6385	2.8	112.625	0.6	-40.2589	0.8	-11.526	2.5	117.832	0.7	-49.3242	0.9	4.30779	2.8	56.587	0.6	-28.4377	0.8	-6.69394	2.4	77.5299	0.6	-37.2485	0.8	-6.87489	2.5	79.3394	0.6	-30.3277	0.8	-13.7701	2.5	103.004	0.6	-33.1823	0.8	-13.0463	2.7	103.419
325	27.171	0.6	-26.6736	0.8	-0.489177	2.4	66.5035	0.7	-41.6983	0.9	-17.5385	3.2	114.825	0.7	-34.9589	0.8	-6.12597	2.7	120.032	0.7	-48.4242	0.9	6.20779	2.9	54.787	0.6	-26.4377	0.8	-1.69394	2.4	78.8299	0.6	-34.6485	0.8	-0.874892	2.6	80.0394	0.6	-26.2277	0.8	-14.8701	2.6	104.604	0.6	-44.2823	0.8	-17.9463	2.7	102.919
326	27.971	0.6	-30.5736	0.8	2.21082	2.3	72.2035	0.7	-44.6983	0.8	-14.9385	2.9	118.825	0.6	-38.4589	0.8	-5.52597	2.6	120.332	0.7	-47.6242	0.9	9.70779	2.9	56.487	0.6	-29.7377	0.8	-7.69394	2.4	81.5299	0.6	-35.9485	0.8	-6.67489	2.6	84.5394	0.6	-27.8277	0.8	-9.87013	2.6	108.004	0.6	-36.1823	0.8	-12.5463	2.6	104.419
327	29.971	0.6	-29.1736	0.8	4.71082	2.4	72.6035	0.7	-41.3983	0.8	-4.83853	2.9	121.125	0.6	-37.3589	0.8	1.37403	2.7	123.932	0.7	-46.9242	0.9	5.90779	3	58.287	0.6	-27.2377	0.8	10.7061	2.5	85.0299	0.6	-32.5485	0.8	1.82511	2.7	84.2394	0.6	-24.2277	0.8	-1.77013	2.7	107.504	0.6	-31.0823	0.8	0.0536797	2.7	108.419
328	28.871	0.6	-29.2736	0.8	-7.88918	2.3	72.3035	0.6	-42.7983	0.8	-16.8385	2.8	121.225	0.6	-36.5589	0.8	-11.126	2.6	124.432	0.7	-48.9242	0.9	16.9078	2.9	58.387	0.6	-27.1377	0.8	-1.39394	2.4	84.0299	0.6	-35.2485	0.8	-3.77489	2.5	84.1394	0.6	-24.7277	0.8	-9.37013	2.5	106.204	0.6	-32.1823	0.8	-11.4463	2.6	107.319
329	32.471	0.6	-33.1736	0.7	-4.38918	2.3	71.6035	0.6	-46.5983	0.8	-18.7385	2.7	122.525	0.6	-37.5589	0.8	-11.926	2.5	126.932	0.6	-49.6242	0.9	14.1078	2.7	59.587	0.6	-31.8377	0.8	-4.49394	2.4	85.7299	0.6	-34.6485	0.8	-6.07489	2.5	86.6394	0.6	-28.2277	0.8	-8.67013	2.6	107.604	0.6	-34.0823	0.8	-7.64632	2.7	108.619
330	28.471	0.6	-32.2736	0.8	10.1108	2.3	72.8035	0.6	-44.4983	0.8	-6.63853	2.8	121.625	0.6	-37.4589	0.8	-3.02597	2.6	125.232	0.6	-49.0242	0.9	8.90779	2.8	57.587	0.6	-29.8377	0.8	4.90606	2.4	83.2299	0.6	-35.8485	0.8	-2.97489	2.5	83.1394	0.6	-26.5277	0.8	-6.07013	2.6	107.504	0.6	-35.6823	0.8	-6.24632	2.6	106.419
331	28.171	0.6	-32.7736	0.8	8.11082	2.4	74.1035	0.7	-43.9983	0.8	-2.73853	2.8	128.825	0.6	-42.1589	0.8	6.97403	2.7	129.732	0.7	-47.6242	0.9	27.2078	2.9	60.387	0.6	-33.0377	0.8	4.80606	2.4	85.3299	0.6	-38.2485	0.8	2.92511	2.6	85.8394	0.6	-28.1277	0.8	2.92987	2.6	108.004	0.6	-34.1823	0.8	0.85368	2.7	108.419
332	36.471	0.6	-35.0736	0.8	6.31082	2.3	79.1035	0.6	-46.9983	0.8	-17.1385	2.7	130.225	0.6	-42.6589	0.8	-5.32597	2.5	131.132	0.7	-51.5242	0.9	4.40779	2.8	62.087	0.6	-32.8377	0.8	-7.79394	2.4	92.2299	0.6	-38.5485	0.8	-12.0749	2.6	91.0394	0.6	-29.4277	0.8	-6.57013	2.6	114.404	0.6	-35.9823	0.8	-11.9463	2.6	114.519
333	29.071	0.6	-34.2736	0.8	-2.98918	2.3	72.7035	0.6	-49.2983	0.8	-12.5385	2.8	124.325	0.6	-43.5589	0.8	-12.526	2.5	127.132	0.6	-51.4242	0.9	-1.19221	2.8	58.987	0.6	-34.1377	0.8	0.906061	2.4	86.1299	0.6	-39.6485	0.8	-10.0749	2.6	86.2394	0.6	-30.4277	0.8	-7.77013	2.6	110.604	0.6	-37.6823	0.8	-12.0463	2.6	111.719
334	33.071	0.6	-27.9736	0.8	-5.98918	2.4	78.7035	0.6	-43.1983	0.9	-15.4385	2.8	129.625	0.6	-38.5589	0.8	-5.42597	2.6	131.632	0.7	-46.3242	0.9	17.2078	2.8	62.087	0.6	-26.9377	0.8	-6.99394	2.4	90.6299	0.6	-34.1485	0.8	-8.77489	2.6	91.3394	0.6	-24.6277	0.8	-11.6701	2.6	113.304	0.6	-30.9823	0.8	-12.8463	2.7	115.319
335	32.471	0.6	-29.6736	0.8	2.31082	2.3	76.2035	0.6	-44.2983	0.8	-10.8385	2.8	128.825	0.6	-38.7589	0.8	-11.326	2.5	133.232	0.6	-49.5242	0.9	7.80779	2.7	62.587	0.6	-29.2377	0.8	-1.99394	2.4	91.0299	0.6	-37.3485	0.8	-4.97489	2.5	91.2394	0.6	-27.1277	0.8	-5.77013	2.6	114.704	0.6	-34.0823	0.8	-10.4463	2.6	115.219
336	33.571	0.6	-31.8736	0.8	0.810823	2.4	78.3035	0.7	-45.7983	0.9	-14.8385	2.9	131.325	0.7	-39.1589	0.8	-7.22597	2.6	134.132	0.7	-50.5242	0.9	11.7078	2.9	63.487	0.6	-30.3377	0.8	-1.69394	2.4	91.9299	0.6	-36.1485	0.8	-5.67489	2.6	92.6394	0.6	-26.6277	0.8	-9.87013	2.6	116.804	0.6	-34.5823	0.8	-9.84632	2.6	115.919
337	28.671	0.6	-33.2736	0.8	10.0108	2.4	74.0035	0.7	-48.0983	0.8	-12.3385	2.8	127.325	0.6	-42.1589	0.8	-6.62597	2.6	131.232	0.7	-51.7242	0.9	26.1078	2.9	59.787	0.6	-31.5377	0.8	8.30606	2.4	86.3299	0.6	-38.9485	0.8	0.625108	2.6	87.5394	0.6	-30.4277	0.8	-2.77013	2.6	111.504	0.6	-36.0823	0.8	-1.64632	2.7	114.919
338	30.071	0.6	-31.3736	0.8	-8.88918	2.4	71.8035	0.7	-49.1983	0.9	-19.9385	2.9	130.125	0.7	-37.6589	0.8	-10.526	2.7	137.332	0.7	-53.1242	0.9	0	999	62.887	0.6	-31.7377	0.8	-6.99394	2.4	89.4299	0.6	-38.2485	0.8	-6.87489	2.6	90.9394	0.6	-28.8277	0.8	-14.5701	2.6	113.504	0.6	-33.9823	0.8	0	999	117.919
339	29.171	0.6	-35.8736	0.8	-2.48918	2.4	76.1035	0.7	-49.7983	0.8	-18.6385	2.9	126.625	0.6	-43.5589	0.8	-0.525974	2.6	130.932	0.7	-51.1242	0.9	13.9078	2.9	59.687	0.6	-35.4377	0.8	-4.69394	2.4	87.6299	0.6	-41.2485	0.8	1.02511	2.6	89.1394	0.6	-31.4277	0.8	-8.87013	2.6	110.504	0.6	-38.3823	0.8	-21.0463	2.7	115.619
340	29.971	0.6	-33.4736	0.8	0.510823	2.4	76.3035	0.7	-47.7983	0.8	-8.43853	2.9	130.225	0.6	-42.2589	0.8	-10.926	2.6	133.332	0.7	-52.7242	0.9	7.00779	2.9	60.287	0.6	-31.8377	0.8	-2.59394	2.4	90.4299	0.6	-39.3485	0.8	-6.47489	2.6	90.0394	0.6	-29.6277	0.8	-9.47013	2.6	113.604	0.7	-36.7823	0.8	-8.14632	2.7	114.919
341	31.371	0.6	-33.1736	0.8	-4.68918	2.4	77.6035	0.7	-47.5983	0.8	-13.7385	2.9	133.425	0.7	-43.7589	0.8	-8.22597	2.6	136.032	0.7	-54.2242	0.9	21.2078	2.8	63.187	0.6	-33.5377	0.8	-4.69394	2.4	90.9299	0.6	-41.5485	0.8	-3.37489	2.6	91.9394	0.6	-30.8277	0.8	-8.57013	2.6	116.804	0.6	-38.8823	0.8	-12.2463	2.7	117.619
342	32.171	0.6	-31.2736	0.8	-5.88918	2.4	78.7035	0.7	-46.2983	0.8	-15.5385	2.9	134.325	0.6	-41.4589	0.8	-12.026	2.6	135.832	0.7	-51.5242	0.9	15.2078	2.8	64.887	0.6	-30.9377	0.8	-6.29394	2.4	92.1299	0.6	-38.2485	0.8	-6.47489	2.6	93.6394	0.6	-27.5277	0.8	-12.0701	2.6	119.004	0.6	-34.7823	0.8	-14.4463	2.7	117.519
343	32.871	0.6	-32.4736	0.8	-7.68918	2.4	78.8035	0.7	-49.3983	0.8	-9.03853	2.9	134.525	0.6	-44.2589	0.8	-10.126	2.7	137.432	0.7	-53.8242	0.9	10.2078	2.9	65.387	0.6	-31.5377	0.8	-4.79394	2.4	92.7299	0.6	-39.2485	0.8	-15.7749	2.6	94.1394	0.6	-29.9277	0.8	-7.47013	2.6	117.604	0.7	-35.4823	0.8	-17.3463	2.8	119.819
[truncated: 2,327 more columns]
